# Supplementary material for: CardioTox net: a robust predictor for hERG channel blockade based on deep learning meta-feature ensembles
Source: J Cheminform. 2021 Aug 16;13:60. doi: 10.1186/s13321-021-00541-z (PMC8365955; doi:10.1186/s13321-021-00541-z)
Supplement: Supplementary file 2 — Additional file 2: List of molecular descriptors used for the development of the descriptor-based FCNND. Information on atom descriptors used for the development of the graph-based GCNN model. [file 13321_2021_541_MOESM2_ESM.xlsx]

## Sheet: S5
List of molecular descriptors used for the development of the descriptor-based FCNND.
Molecular descriptor
ABC
ABCGG
nAcid
nBase
nAromAtom
nAromBond
nAtom
nHeavyAtom
nSpiro
nBridgehead
nHetero
nH
nB
nC
nN
nO
nS
nP
nF
nCl
nBr
nI
nX
ATS0d
ATS1d
ATS2d
ATS3d
ATS4d
ATS5d
ATS6d
ATS7d
ATS8d
ATS0i
ATS1i
ATS2i
ATS3i
ATS4i
ATS5i
ATS6i
ATS7i
ATS8i
ATS0pe
ATS1pe
ATS2pe
ATS3pe
ATS4pe
ATS5pe
ATS6pe
ATS7pe
ATS8pe
ATS0m
ATS1m
ATS2m
ATS3m
ATS4m
ATS5m
ATS6m
ATS7m
ATS8m
ATS0p
ATS1p
ATS2p
ATS3p
ATS4p
ATS5p
ATS6p
ATS7p
ATS8p
ATS0are
ATS1are
ATS2are
ATS3are
ATS4are
ATS5are
ATS6are
ATS7are
ATS8are
ATS0v
ATS1v
ATS2v
ATS3v
ATS4v
ATS5v
ATS6v
ATS7v
ATS8v
ATS0dv
ATS1dv
ATS2dv
ATS3dv
ATS4dv
ATS5dv
ATS6dv
ATS7dv
ATS8dv
ATS0Z
ATS1Z
ATS2Z
ATS3Z
ATS4Z
ATS5Z
ATS6Z
ATS7Z
ATS8Z
ATS0se
ATS1se
ATS2se
ATS3se
ATS4se
ATS5se
ATS6se
ATS7se
ATS8se
AATS0d
AATS1d
AATS2d
AATS3d
AATS4d
AATS5d
AATS0i
AATS1i
AATS2i
AATS3i
AATS4i
AATS5i
AATS0pe
AATS1pe
AATS2pe
AATS3pe
AATS4pe
AATS5pe
AATS0m
AATS1m
AATS2m
AATS3m
AATS4m
AATS5m
AATS0p
AATS1p
AATS2p
AATS3p
AATS4p
AATS5p
AATS0are
AATS1are
AATS2are
AATS3are
AATS4are
AATS5are
AATS0v
AATS1v
AATS2v
AATS3v
AATS4v
AATS5v
AATS0dv
AATS1dv
AATS2dv
AATS3dv
AATS4dv
AATS5dv
AATS0Z
AATS1Z
AATS2Z
AATS3Z
AATS4Z
AATS5Z
AATS0se
AATS1se
AATS2se
AATS3se
AATS4se
AATS5se
ATSC0d
ATSC1d
ATSC2d
ATSC3d
ATSC4d
ATSC5d
ATSC6d
ATSC7d
ATSC8d
ATSC0i
ATSC1i
ATSC2i
ATSC3i
ATSC4i
ATSC5i
ATSC6i
ATSC7i
ATSC8i
ATSC0pe
ATSC1pe
ATSC2pe
ATSC3pe
ATSC4pe
ATSC5pe
ATSC6pe
ATSC7pe
ATSC8pe
ATSC0m
ATSC1m
ATSC2m
ATSC3m
ATSC4m
ATSC5m
ATSC6m
ATSC7m
ATSC8m
ATSC0p
ATSC1p
ATSC2p
ATSC3p
ATSC4p
ATSC5p
ATSC6p
ATSC7p
ATSC8p
ATSC0are
ATSC1are
ATSC2are
ATSC3are
ATSC4are
ATSC5are
ATSC6are
ATSC7are
ATSC8are
ATSC0v
ATSC1v
ATSC2v
ATSC3v
ATSC4v
ATSC5v
ATSC6v
ATSC7v
ATSC8v
ATSC0dv
ATSC1dv
ATSC2dv
ATSC3dv
ATSC4dv
ATSC5dv
ATSC6dv
ATSC7dv
ATSC8dv
ATSC0Z
ATSC1Z
ATSC2Z
ATSC3Z
ATSC4Z
ATSC5Z
ATSC6Z
ATSC7Z
ATSC8Z
ATSC0se
ATSC1se
ATSC2se
ATSC3se
ATSC4se
ATSC5se
ATSC6se
ATSC7se
ATSC8se
AATSC0d
AATSC1d
AATSC2d
AATSC3d
AATSC4d
AATSC5d
AATSC0i
AATSC1i
AATSC2i
AATSC3i
AATSC4i
AATSC5i
AATSC0pe
AATSC1pe
AATSC2pe
AATSC3pe
AATSC4pe
AATSC5pe
AATSC0m
AATSC1m
AATSC2m
AATSC3m
AATSC4m
AATSC5m
AATSC0p
AATSC1p
AATSC2p
AATSC3p
AATSC4p
AATSC5p
AATSC0are
AATSC1are
AATSC2are
AATSC3are
AATSC4are
AATSC5are
AATSC0v
AATSC1v
AATSC2v
AATSC3v
AATSC4v
AATSC5v
AATSC0dv
AATSC1dv
AATSC2dv
AATSC3dv
AATSC4dv
AATSC5dv
AATSC0Z
AATSC1Z
AATSC2Z
AATSC3Z
AATSC4Z
AATSC5Z
AATSC0se
AATSC1se
AATSC2se
AATSC3se
AATSC4se
AATSC5se
MATS1d
MATS2d
MATS3d
MATS4d
MATS5d
MATS1i
MATS2i
MATS3i
MATS4i
MATS5i
MATS1pe
MATS2pe
MATS3pe
MATS4pe
MATS5pe
MATS1m
MATS2m
MATS3m
MATS4m
MATS5m
MATS1p
MATS2p
MATS3p
MATS4p
MATS5p
MATS1are
MATS2are
MATS3are
MATS4are
MATS5are
MATS1v
MATS2v
MATS3v
MATS4v
MATS5v
MATS1dv
MATS2dv
MATS3dv
MATS4dv
MATS5dv
MATS1Z
MATS2Z
MATS3Z
MATS4Z
MATS5Z
MATS1se
MATS2se
MATS3se
MATS4se
MATS5se
GATS1d
GATS2d
GATS3d
GATS4d
GATS5d
GATS1i
GATS2i
GATS3i
GATS4i
GATS5i
GATS1pe
GATS2pe
GATS3pe
GATS4pe
GATS5pe
GATS1m
GATS2m
GATS3m
GATS4m
GATS5m
GATS1p
GATS2p
GATS3p
GATS4p
GATS5p
GATS1are
GATS2are
GATS3are
GATS4are
GATS5are
GATS1v
GATS2v
GATS3v
GATS4v
GATS5v
GATS1dv
GATS2dv
GATS3dv
GATS4dv
GATS5dv
GATS1Z
GATS2Z
GATS3Z
GATS4Z
GATS5Z
GATS1se
GATS2se
GATS3se
GATS4se
GATS5se
BalabanJ
BertzCT
nBonds
nBondsO
nBondsS
nBondsD
nBondsT
nBondsA
nBondsM
nBondsKS
nBondsKD
C1SP1
C2SP1
C1SP2
C2SP2
C3SP2
C1SP3
C2SP3
C3SP3
C4SP3
HybRatio
FCSP3
Xch-3d
Xch-4d
Xch-5d
Xch-6d
Xch-7d
Xch-3dv
Xch-4dv
Xch-5dv
Xch-6dv
Xch-7dv
Xc-3d
Xc-4d
Xc-5d
Xc-6d
Xc-3dv
Xc-4dv
Xc-5dv
Xc-6dv
Xpc-4d
Xpc-5d
Xpc-6d
Xpc-4dv
Xpc-5dv
Xpc-6dv
Xp-1d
Xp-2d
Xp-3d
Xp-4d
Xp-5d
Xp-6d
Xp-7d
AXp-1d
AXp-2d
AXp-3d
AXp-4d
AXp-5d
AXp-6d
Xp-1dv
Xp-2dv
Xp-3dv
Xp-4dv
Xp-5dv
Xp-6dv
Xp-7dv
AXp-1dv
AXp-2dv
AXp-3dv
AXp-4dv
AXp-5dv
AXp-6dv
Si
Spe
Sm
Sp
Sare
Sv
SZ
Sse
Mi
Mpe
Mm
Mp
Mare
Mv
MZ
Mse
NsLi
NssBe
NssssBe
NssBH
NsssB
NssssB
NsCH3
NdCH2
NssCH2
NtCH
NdsCH
NaaCH
NsssCH
NddC
NtsC
NdssC
NaasC
NaaaC
NssssC
NsNH3
NsNH2
NssNH2
NdNH
NssNH
NaaNH
NtN
NsssNH
NdsN
NaaN
NsssN
NddsN
NaasN
NssssN
NsOH
NdO
NssO
NaaO
NsF
NsSiH3
NssSiH2
NsssSiH
NssssSi
NsPH2
NssPH
NsssP
NdsssP
NsssssP
NsSH
NdS
NssS
NaaS
NdssS
NddssS
NsCl
NsGeH3
NssGeH2
NsssGeH
NssssGe
NsAsH2
NssAsH
NsssAs
NsssdAs
NsssssAs
NsSeH
NdSe
NssSe
NaaSe
NdssSe
NddssSe
NsBr
NsSnH3
NssSnH2
NsssSnH
NssssSn
NsI
NsPbH3
NssPbH2
NsssPbH
NssssPb
SsLi
SssBe
SssssBe
SssBH
SsssB
SssssB
SsCH3
SdCH2
SssCH2
StCH
SdsCH
SaaCH
SsssCH
SddC
StsC
SdssC
SaasC
SaaaC
SssssC
SsNH3
SsNH2
SssNH2
SdNH
SssNH
SaaNH
StN
SsssNH
SdsN
SaaN
SsssN
SddsN
SaasN
SssssN
SsOH
SdO
SssO
SaaO
SsF
SsSiH3
SssSiH2
SsssSiH
SssssSi
SsPH2
SssPH
SsssP
SdsssP
SsssssP
SsSH
SdS
SssS
SaaS
SdssS
SddssS
SsCl
SsGeH3
SssGeH2
SsssGeH
SssssGe
SsAsH2
SssAsH
SsssAs
SsssdAs
SsssssAs
SsSeH
SdSe
SssSe
SaaSe
SdssSe
SddssSe
SsBr
SsSnH3
SssSnH2
SsssSnH
SssssSn
SsI
SsPbH3
SssPbH2
SsssPbH
SssssPb
ECIndex
fragCpx
fMF
nHBAcc
nHBDon
IC0
IC1
IC2
IC3
IC4
IC5
TIC0
TIC1
TIC2
TIC3
TIC4
TIC5
SIC0
SIC1
SIC2
SIC3
SIC4
SIC5
BIC0
BIC1
BIC2
BIC3
BIC4
BIC5
CIC0
CIC1
CIC2
CIC3
CIC4
CIC5
MIC0
MIC1
MIC2
MIC3
MIC4
MIC5
ZMIC0
ZMIC1
ZMIC2
ZMIC3
ZMIC4
ZMIC5
Kier1
Kier2
Kier3
FilterItLogS
VMcGowan
LabuteASA
PEOE_VSA1
PEOE_VSA2
PEOE_VSA3
PEOE_VSA4
PEOE_VSA5
PEOE_VSA6
PEOE_VSA7
PEOE_VSA8
PEOE_VSA9
PEOE_VSA10
PEOE_VSA11
PEOE_VSA12
PEOE_VSA13
SMR_VSA1
SMR_VSA2
SMR_VSA3
SMR_VSA4
SMR_VSA5
SMR_VSA6
SMR_VSA7
SMR_VSA8
SMR_VSA9
SlogP_VSA1
SlogP_VSA2
SlogP_VSA3
SlogP_VSA4
SlogP_VSA5
SlogP_VSA6
SlogP_VSA7
SlogP_VSA8
SlogP_VSA9
SlogP_VSA10
SlogP_VSA11
EState_VSA1
EState_VSA2
EState_VSA3
EState_VSA4
EState_VSA5
EState_VSA6
EState_VSA7
EState_VSA8
EState_VSA9
EState_VSA10
VSA_EState1
VSA_EState2
VSA_EState3
VSA_EState4
VSA_EState5
VSA_EState6
VSA_EState7
VSA_EState8
VSA_EState9
MPC2
MPC3
MPC4
MPC5
MPC6
MPC7
MPC8
MPC9
MPC10
TMPC10
piPC1
piPC2
piPC3
piPC4
piPC5
piPC6
piPC7
piPC8
piPC9
piPC10
TpiPC10
apol
bpol
nRing
n3Ring
n4Ring
n5Ring
n6Ring
n7Ring
n8Ring
n9Ring
n10Ring
n11Ring
n12Ring
nG12Ring
nHRing
n3HRing
n4HRing
n5HRing
n6HRing
n7HRing
n8HRing
n9HRing
n10HRing
n11HRing
n12HRing
nG12HRing
naRing
n3aRing
n4aRing
n5aRing
n6aRing
n7aRing
n8aRing
n9aRing
n10aRing
n11aRing
n12aRing
nG12aRing
naHRing
n3aHRing
n4aHRing
n5aHRing
n6aHRing
n7aHRing
n8aHRing
n9aHRing
n10aHRing
n11aHRing
n12aHRing
nG12aHRing
nARing
n3ARing
n4ARing
n5ARing
n6ARing
n7ARing
n8ARing
n9ARing
n10ARing
n11ARing
n12ARing
nG12ARing
nAHRing
n3AHRing
n4AHRing
n5AHRing
n6AHRing
n7AHRing
n8AHRing
n9AHRing
n10AHRing
n11AHRing
n12AHRing
nG12AHRing
nFRing
n4FRing
n5FRing
n6FRing
n7FRing
n8FRing
n9FRing
n10FRing
n11FRing
n12FRing
nG12FRing
nFHRing
n4FHRing
n5FHRing
n6FHRing
n7FHRing
n8FHRing
n9FHRing
n10FHRing
n11FHRing
n12FHRing
nG12FHRing
nFaRing
n4FaRing
n5FaRing
n6FaRing
n7FaRing
n8FaRing
n9FaRing
n10FaRing
n11FaRing
n12FaRing
nG12FaRing
nFaHRing
n4FaHRing
n5FaHRing
n6FaHRing
n7FaHRing
n8FaHRing
n9FaHRing
n10FaHRing
n11FaHRing
n12FaHRing
nG12FaHRing
nFARing
n4FARing
n5FARing
n6FARing
n7FARing
n8FARing
n9FARing
n10FARing
n11FARing
n12FARing
nG12FARing
nFAHRing
n4FAHRing
n5FAHRing
n6FAHRing
n7FAHRing
n8FAHRing
n9FAHRing
n10FAHRing
n11FAHRing
n12FAHRing
nG12FAHRing
nRot
RotRatio
SLogP
SMR
TopoPSA(NO)
TopoPSA
GGI1
GGI2
GGI3
GGI4
GGI5
GGI6
GGI7
GGI8
GGI9
GGI10
JGI1
JGI2
JGI3
JGI4
JGI5
JGI6
JGI7
JGI8
JGI9
JGI10
JGT10
Diameter
Radius
TopoShapeIndex
PetitjeanIndex
VAdjMat
MWC01
MWC02
MWC03
MWC04
MWC05
MWC06
MWC07
MWC08
MWC09
MWC10
TMWC10
SRW02
SRW03
SRW04
SRW05
SRW06
SRW07
SRW08
SRW09
SRW10
TSRW10
MW
AMW
WPath
WPol
Zagreb1
Zagreb2
mZagreb2

## Sheet: S6
Information on atom descriptors used for the development of the graph-based GCNN model.
Atom feature	Considered values	Size
Atom type	C, N, O, S, F, H, Si, P, Cl, Br, Li, Na, K, Mg, Ca, Fe, As, Al, I, B, V, Tl, Sb, Sn, Ag, Pd, Co, Se, Ti, Zn, Ge, Cu, Au, Ni, Cd, Mn, Cr, Pt, Hg, Pb	40
Degree	0, 1, 2, 3, 4, 5	6
Number of hydrogens	0, 1, 2, 3, 4	5
Implicit valence	0, 1, 2, 3, 4, 5, 6	7
In rings	3, 4, 5, 6, 7, 8	6
In aromatic ring	True or False	1
