# Supplementary material for: CardioTox net: a robust predictor for hERG channel blockade based on deep learning meta-feature ensembles
Source: J Cheminform. 2021 Aug 16;13:60. doi: 10.1186/s13321-021-00541-z (PMC8365955; doi:10.1186/s13321-021-00541-z)
Supplement: Supplementary file 3 — Additional file 3: Top 3 similar molecules in training data for each molecule of all three test sets. [file 13321_2021_541_MOESM3_ESM.xlsx]

## Sheet: pair_top_3_test_set_I
ACTIVITY	smiles in test set-I	Top 1 near molecule in train data	Top 2 near molecule in train data	Top 3 near molecule in train data
0	CCOC(=O)C1(CCN(C)CC1)c1ccccc1	COc1ccc(CNC(=O)C2(c3ccccc3)CCN(c3cc(N)ccn3)CC2)cc1	CCOC(=O)N1CCN(C(=O)C2(c3ccccc3)CCN(c3cc(N)ccn3)CC2)CC1	CCN(CC)CCOCCOC(=O)C1(c2ccccc2)CCCC1
0	CCN(CC)CC(=O)NC1=C(C)C=CC=C1C	Cc1cccc(C)c1NC(=O)CC12CCC[N+]1CCC2	Cc1cccc(C)c1NC(=O)CC12CCCN1CCC2	Cc1cccc(C)c1NC(=O)CC12CCC[NH+]1CCC2
0	CCCC(CCC)C(=O)O	CCCC(C)C1(CC)C(=O)NC(=O)NC1=O	CCC[C@@H](C)C1(CC)C(=O)NC(=O)NC1=O	CC(C)Cc1ccc([C@H](C)C(=O)O)cc1
0	CCC(COC(=O)c1cc(OC)c(OC)c(OC)c1)(c1ccccc1)N(C)C	CCN(Cc1cc(C(F)(F)F)ccc1-c1cc(CC(=O)O)ccc1OC)C(=O)OCc1ccccc1	CCC(COC(=O)c1cc(OC)c(OC)c(OC)c1)(c1ccccc1)[N+](C)C	CC[C@](COC(=O)c1cc(OC)c(OC)c(OC)c1)(c1ccccc1)[NH+](C)C
0	COc1ccc(N(C(C)=O)c2cc3c(cc2[N+](=O)[O-])OC(C)(C)C(O)C3NC2CC2)cc1	COc1ccc([C@@H](C)N[C@@H]2CC[C@@H](C(=O)C3CCC(c4ccccc4)(N(C)C(C)=O)CC3)C(C)(C)C2)cc1	COc1ccc(CC(=O)Nc2cc3c(cc2[N+](=O)[O-])OC(C)(C)C(O)C3NC2CC2)cc1	COc1ccc(CC(=O)Nc2cc3c(cc2[N+](=O)[O-])OC(C)(C)[C@H](O)[C@H]3NC2CC2)cc1
1	COc1cc2nc(nc(N)c2cc1OC)N1CCN(CC1)C(=O)c1ccco1	COc1cc2nc(N3CCN(C(=O)C4CCCO4)CC3)nc(N)c2cc1OC	COc1cc2nc(N3CCN(C(=O)[C@@H]4CCCO4)CC3)nc(N)c2cc1OC	COc1cc2nc(N3CCN(C(=O)[C@H]4COc5ccccc5O4)CC3)nc(N)c2cc1OC
1	COc1ccc2cc3-c4cc5OCOc5cc4CC[n+]3cc2c1OC	C[N+]1CCc2cc3c(cc2C(=O)Cc2ccc4c(c2C1)OCO4)OCO3	COc1ccc2c(c1OC)CN(C)CCc1cc3c(cc1C(=O)C2)OCO3	COc1ccc2c(c[n+](C)c3c4cc5c(cc4ccc23)OCO5)c1OC
0	CCCc1nn(C)c2c(=O)[nH]c(nc12)c3cc(ccc3OCC)S(=O)(=O)N4CCN(C)CC4	CCCc1nc(C)c2c(=O)nc(-c3cc(S(=O)(=O)N4CC[NH+](CC)CC4)ccc3OCC)[nH]n12	CCCc1nc(C)c2c(=O)nc(-c3cc(S(=O)(=O)N4CCN(CC)CC4)ccc3OCC)[nH]n12	CCCc1nc(C)c2c(=O)[nH]c(-c3cc(S(=O)(=O)N4CCN(CC)CC4)ccc3OCC)nn12
0	CCCc1nn(C)c2c(=O)nc(-c3cc(S(=O)(=O)N4CCN(C)CC4)ccc3OCC)[nH]c12	CCCc1nc(C)c2c(=O)[nH]c(-c3cc(S(=O)(=O)N4CCN(CC)CC4)ccc3OCC)nn12	CCCc1nc(C)c2c(=O)nc(-c3cc(S(=O)(=O)N4CC[NH+](CC)CC4)ccc3OCC)[nH]n12	CCCc1nc(C)c2c(=O)nc(-c3cc(S(=O)(=O)N4CCN(CC)CC4)ccc3OCC)[nH]n12
0	CC(=O)SC1CC2=CC(=O)CCC2(C)C2CCC3C(CCC34CCC(=O)O4)C12	C[C@@]12CCC(=O)C=C1C=C[C@@H]1[C@H]2CC[C@]2(C)[C@@H]1CC[C@]2(O)CCC(=O)[O-]	CC(=O)SC1CC2=CC(=O)CCC2(C)C2CCC3(C)C(CCC34CCC(=O)O4)C12	CC(=O)S[C@@H]1CC2=CC(=O)CC[C@]2(C)[C@H]2CC[C@@]3(C)[C@@H](CC[C@@]34CCC(=O)O4)[C@@H]21
1	COc1ccc(cc1OC)C(=O)N1CCN(CC1)c1ccc2NC(=O)CCc2c1	COc1cccc(C2(O)CCN(C(C)C(O)c3ccc4c(c3)CCC(=O)N4)CC2)c1	COc1cccc(C2(O)CCN([C@H](C)[C@H](O)c3ccc4c(c3)CCC(=O)N4)CC2)c1	COc1cccc(C2(O)CCN([C@H](C)[C@@H](O)c3ccc4c(c3)CCC(=O)N4)CC2)c1
1	CCS(=O)(=O)NC1c2cc(C#N)ccc2C(=O)C(C)(C)C1O	CC(C)S(=O)(=O)N[C@@H]1COC[C@@H]1c1ccc(-c2ccc(C#N)cc2)cc1	CCN1C[C@H](c2ccc(-c3ccc(C#N)cc3)cc2)[C@@H](NS(=O)(=O)C(C)C)C1	CC(C)(C)NC(=O)C1c2cc(C#N)ccc2C(=O)N1Cc1ccccc1-c1ccccc1
1	CCOC(=O)C1=C(COCCN)NC(C)=C(C(=O)OC)C1c1ccccc1Cl	CCOC(=O)C1=C(C)NC(C)=C(C(=O)OC)C1c1cccc([N+](=O)[O-])c1	COC(=O)C1=C(C)NC(C)=C(C(=O)OC)C1c1ccccc1[N+](=O)[O-]	COC(=O)C1=C(C)NC(C)=C(C(=O)OCC(C)C)C1c1ccccc1[N+](=O)[O-]
0	CN1CC(=O)C2C(Cc3c([nH]c4ccccc34)C2c2cccc3c2OCO3)C1=O	CN1CC(=O)N2[C@@H](c3ccc4c(c3)OCO4)c3[nH]c4ccccc4c3C[C@@H]2C1=O	CN1CC(=O)N2C(Cc3c([nH]c4ccccc34)C2c2ccc3c(c2)OCO3)C1=O	CN1CC(=O)N2[C@H](Cc3c([nH]c4ccccc34)[C@H]2c2ccc3c(c2)OCO3)C1=O
0	CC(C)N(CCC(C(N)=O)(c1ccccc1)c1ccccn1)C(C)C	CCC(=O)C(C[C@H](C)N(C)C)(c1ccccc1)c1ccccc1	CC(C)[NH+](CC[C@](C(N)=O)(c1ccccc1)c1ccccn1)C(C)C	CC(C)[N+](CCC(C(N)=O)(c1ccccc1)c1ccccn1)C(C)C
0	CN1CCN(CC1)[C@H]1N(O)c2cc(Cl)ccc2Nc2ccccc12	CN1CCN(CCCN2c3ccccc3Sc3ccc(Cl)cc32)CC1	C[NH+]1CC[NH+]([C@@H]2c3ccccc3Nc3ccc(Cl)cc3N2O)CC1	C[N+]1CC[N+]([C@@H]2c3ccccc3Nc3ccc(Cl)cc3N2O)CC1
1	CCCCCCCCCC[N+](CC)(CC)CC	CCCCCCCCCC[N+](C)(C)CCCCCCCCCC	CCCCCCCC[N+](C)(C)C	CCCC[N+](CCCC)(CCCC)CCCC
1	CCCCCCCC[N+](CC)(CC)CC	CCCCCCCCCC[N+](C)(C)CCCCCCCCCC	CCCCCCCC[N+](C)(C)C	CCCC[N+](CCCC)(CCCC)CCCC
1	C/C(=C(/F)C(=O)Nc1ccc(-c2ccc(S(N)(=O)=O)cc2)cc1)c1cccc(C(=N)N)c1	CC(=C(F)C(=O)N(CC(=O)O)c1ccc(-c2ccccc2S(N)(=O)=O)cc1)c1cccc(C(=N)N)c1	[H]/N=C(\N)c1cccc(/C(C)=C(/F)C(=O)Nc2ccc(-c3ccccc3S(N)(=O)=O)cc2)c1	CC(=C(F)C(=O)Nc1ccc(-c2ccccc2S(N)(=O)=O)cc1)c1ccc(C(=N)N)cc1
0	COc1ccccc1OCCNCC(O)COc1cccc2c1C1C=CC=CC1=N2	COc1ccccc1OC[C@H](O)C[NH+]1CC[NH+](CC(=O)Nc2c(C)cccc2C)CC1	COc1ccccc1OCC[N+]CC(O)COC1=CC=CC2=Nc3ccccc3C12	COc1ccccc1OCC[NH2+]C[C@@H](O)COC1=CC=CC2=Nc3ccccc3[C@@H]12
0	O=C1N(Cc2ccccc2)C2C[S+]3CCCC3C2N1Cc1ccccc1	CN(C(=O)Cc1ccccc1)C1CCN(Cc2ccc(C(F)(F)F)cc2)CC1	O=C1N(CCN2Cc3ccccc3C2)CCN1Cc1ccccc1	OC(c1ccccc1)(c1ccccc1)C1CCN(Cc2ccccc2)CC1
0	CC(C)(C)c1cn(-c2ccc(F)cc2)c2ccccc12	CC(C)c1cn(-c2ccc(F)cc2)c2ccc(Cl)cc12	CN(C)c1cn(-c2ccc(F)cc2)c2ccc(Cl)cc12	CCC(O)(CC)c1cn(-c2ccc(F)cc2)c2ccc(Cl)cc12
1	COc1ccccc1OCCNC[C@@H](O)COc1cccc2[nH]c3ccccc3c12	COc1ccccc1OC[C@H](O)C[NH+]1CC[NH+](CC(=O)Nc2c(C)cccc2C)CC1	COc1ccc(CC(C)(C)NCC(O)COc2cccc3[nH]c(=O)[nH]c23)cc1	CC(C)NC[C@@H](O)COc1cccc2ccccc12
1	CNCCCC1c2ccccc2CCc2ccccc12	C[NH2+]CCCC1c2ccccc2C=Cc2ccccc21	CNCCC=C1c2ccccc2CCc2ccccc21	CNCCCC1c2ccccc2C=Cc2ccccc21
1	C1CN=C(N1)[C@@H]1CC1(c1ccccc1)c1ccccc1	Cc1ccc(C2=CC(NC(C)(C)Cc3ccccc3)=NCCN2)cc1	c1ccc(C2(c3ccccc3)CC2C2=[NH+]CC[N]2)cc1	c1ccc(C2(c3ccccc3)C[C@H]2C2=[NH+]CCN2)cc1
1	CC(C)CC(N(C)C)C1(CCC1)C1=CC=C(Cl)C=C1	CC(N(C)C)C1(c2ccc(Cl)c(Cl)c2)CCCCC1.Cl	CC(N(C)C)C1(c2ccc(Cl)c(Cl)c2)CCCCC1	CC(C)C[C@@H]([NH+](C)C)C1(c2ccc(Cl)cc2)CCC1
1	COCCCC\C(c1ccc(cc1)C(F)(F)F)=N/OCCN	CNC(=O)c1ccc(CC(=O)N(C)C2CCN(Cc3ccc(C(F)(F)F)cc3)CC2)cc1	NCCC(Oc1ccc(C(F)(F)F)cc1)c1ccccc1	NCC[C@H](Oc1ccc(C(F)(F)F)cc1)c1ccccc1
1	OCCOCCN1CCN(CC1)C1=Nc2ccccc2Sc2ccccc12	OCCN1CCN(CCCN2c3ccccc3Sc3ccc(Cl)cc32)CC1	OCCOCCN1CCN([C@H](c2ccccc2)c2ccc(Cl)cc2)CC1	OCCOCCN1CCN(C(c2ccccc2)c2ccc(Cl)cc2)CC1
1	COc1ccc(CN(CCN(C)C)c2ccccn2)cc1	COc1ccc(CCN(C)CCOc2ccc(OC)cc2)cc1	COc1ccc(OCCN(C)CCc2ccccc2)cc1	COc1ccc(CCN(C)CCOc2ccccc2)cc1
1	CC(C)(C)N(CC(O)c1cc(Cl)cc2c1-c1ccc(Cl)cc1/C2=C\c1ccc(Cl)cc1)C(C)(C)C	CCCC[NH+](CCCC)C[C@H](O)c1cc(Cl)cc2c1-c1ccc(Cl)cc1/C2=C\c1ccc(Cl)cc1	CCCCN(CCCC)CC(O)c1cc(Cl)cc2c1-c1ccc(Cl)cc1/C2=C/c1ccc(Cl)cc1	CCCCN(CCCC)CC(O)c1cc(Cl)cc2c1-c1ccc(Cl)cc1/C2=C\c1ccc(Cl)cc1
1	CN(C)CCCn1cc(C2C(=O)NC(=O)C2c2c[nH]c3ccccc23)c2ccccc21	CN(C)CCCn1nc(C2=C(c3cn(-c4ccc5ccccc5c4)c4ccccc34)C(=O)NC2=O)c2ccccc21	CN(C)CCCn1nc(C2=C(c3cn(-c4cccnc4)c4ccccc34)C(=O)NC2=O)c2ccccc21	CN(C)CCCn1ccc2c(C3=C(c4c[nH]c5ccccc45)C(=O)NC3=O)cccc21
1	Cc1ccc(CCN(C)CCCN(C(=O)c2ccc([N+](=O)[O-])cc2)c2ccc(C)c(C)c2)cc1C	CN(CCCOc1ccc([N+](=O)[O-])cc1)CCc1ccc([N+](=O)[O-])cc1	COc1ccc(CC[NH+](C)CCCN(C(=O)c2ccc([N+](=O)[O-])cc2)c2ccc(OC)c(OC)c2)cc1OC	COc1ccc(CC[N+](C)CCCN(C(=O)c2ccc([N+](=O)[O-])cc2)c2ccc(OC)c(OC)c2)cc1OC
1	CC(C)(C)c1ccc(C(=O)CCCN2CCC(OCc3ccccc3)CC2)cc1	COc1ccc(C(=O)C2CCN(CCCc3ccccc3)CC2)cc1	O=C(CCCN1CCC(O)(c2ccccc2)CC1)c1ccccc1	CC(C)(C)c1ccc(C(=O)CCC[NH+]2CCC(OC(c3ccccc3)c3ccccc3)CC2)cc1
1	COCC(=O)OC1(CCN(C)CCCC2=NC3C=CC=CC3=N2)CCc2cc(F)ccc2C1C(C)C	COCC(=O)O[C@@]1(CCN(C)CCCc2nc3ccccc3[nH]2)CCc2cc(F)ccc2[C@H]1C(C)C	COCC(=O)O[C@]1(CCN(C)CCCc2nc3ccccc3[nH]2)CCc2cc(F)ccc2[C@@H]1C(C)C	COCC(=O)OC1(CCN(C)CCCc2nc3ccccc3[nH]2)CCc2cc(F)ccc2C1C(C)C
1	CCN(CC)c1ccc(NC(=O)C2CCc3cccc(OC)c3C2N(C)C(=O)OCC(C)C)cc1	CCN(CC)c1ccc(NC(=O)C2(N(C)C(=O)OC(C)C)CCc3cccc(OC)c3C2)cc1	CCN(CC)c1ccc(NC(=O)C2(CN(C)C(=O)OCC(C)C)CCc3cccc(OC)c3C2)cc1	CCN(CC)c1ccc(NC(=O)C2(N(C)C(=O)OCC(C)C)CCc3cccc(OC)c3C2)cc1
1	O=C(Cc1ccc(F)cc1)NC1CCN(CCC(NC(=O)C2CCC2)c2ccccc2)CC1	Cc1nnc(C)n1C1CCN(C(C)CC(NC(=O)C2CCC2)c2ccccc2)CC1	CCN(C(=O)Cc1ccc(OC)cc1)[C@@H]1C[C@@H]2CC[C@H](C1)N2CC[C@H](NC(=O)C1CCC1)c1ccccc1	CCN(C(=O)Cc1ccc(OC)cc1)C1CC2CCC(C1)N2CCC(NC(=O)C1CCC1)c1ccccc1
1	O=C1Nc2ccccc2C1CCCN1CCC(n2c(=O)[nH]c3cc(Cl)ccc32)CC1	O=c1[nH]c2ccccc2n1C1CCN(CCCOc2ccc(F)cc2)CC1	O=c1[nH]c2ccccc2n1CCCCN1CCC(n2c(=O)[nH]c3ccc(Cl)cc32)CC1	O=c1[nH]c2ccccc2n1CCCN1CCC(n2c(=O)[nH]c3cc(Cl)ccc32)CC1
1	CCCCCCC[N+](CC)(CC)CCCCc1ccc(Cl)cc1	CCCCCCC[N+](CC)(CC)C/C=C/Cc1ccc(Cl)cc1.[I-]	CCCCCCC[N+](CC)(CC)C/C=C\Cc1ccc(Cl)cc1	CCCCCCC[N+](CC)(CC)CCCCc1ccc(Cl)cc1.Cc1ccc(S(=O)(=O)[O-])cc1
1	COc1ccc(CCN(C)CCCNc2c(Cl)cn[nH]c2=O)cc1OC	COc1ccc(CCN(C)CCC[C@@](C#N)(c2ccc(OC)c(OC)c2)C(C)C)cc1OC	COc1ccc(CCN(C)CCC[C@](C#N)(c2ccc(OC)c(OC)c2)C(C)C)cc1OC	COc1ccc(CCN(C)CCN2CCN(c3cccc(Cl)c3)C2=O)cc1OC
1	COc1ccc(C(=O)Nc2ccccc2CCC2CCCCN2C)cc1	COc1ccc(/C=C/C(=O)N2CCN(c3ccc(C(=O)Nc4ccccc4N)cc3)CC2)cc1	COc1ccc(C(=O)C2CCN(CCCc3ccccc3)CC2)cc1	COc1ccc(C(=O)C2CCN(CCc3ccccc3)CC2)cc1
1	CCOc1cc(N)c(Cl)cc1C(=O)NCC1CN(Cc2ccc(F)cc2)CCO1	COc1cc(N)c(Cl)cc1C(=O)N[C@@H]1CCN(CCCOc2ccc(F)cc2)C[C@@H]1OC	CCOc1cc(N)c(Cl)cc1C(=O)NC[C@@H]1C[NH+](Cc2ccc(F)cc2)CCO1	CCOc1cc(N)c(Cl)cc1C(=O)NCC1C[N+](Cc2ccc(F)cc2)CCO1
1	O=C(NC(CCN1CCC(c2noc(Cc3ccccc3)n2)CC1)c1ccccc1)C1CCC1	Cc1nnc(C2CCN(C(C)C[C@H](NC(=O)C3CCC3)c3ccccc3)CC2)o1	CC(C)c1noc(C2CCN(C(C)C[C@H](NC(=O)C3CCC3)c3ccccc3)CC2)n1	CC(C)c1noc(C2CCN(C(C)CC(NC(=O)C3CCC3)c3ccccc3)CC2)n1
1	O=C(NC(CCN1CCC(n2cnc(Cc3ccccc3)n2)CC1)c1ccccc1)C1CCC1	Cc1nnc(C(C)C)n1C1CCN(C(C)C[C@H](NC(=O)C2CCC2)c2ccccc2)CC1	Cc1nnc(C)n1C1CCN(C(C)C[C@H](NC(=O)C2CCC2)c2ccccc2)CC1	Cc1nnc(C)n1C1CCN(C(C)CC(NC(=O)C2CCC2)c2ccccc2)CC1
1	CCN(CC)CCCN(c1ccccc1)C1CCc2ccccc21	CCCCCCCN(CC)C/C=C\Cc1ccccc1	CCCCCCCN(CC)CCCCc1ccccc1	CC[N+](CC)CCCN(c1ccccc1)C1Cc2ccccc2C1

## Sheet: pair_top_3_test_set_II
ACTIVITY	smiles of test set-II	Top 1 molecule in train data	Top 2 molecule in train data	Top 3 molecule in train data
1	O=C(CCC[N+]1CCC(O)(c2ccc(Cl)cc2)CC1)c1ccc(F)cc1	OC(CCCN1CCC(O)(c2ccc(Cl)cc2)CC1)c1ccc(F)cc1	O=C(CCC[NH+]1CCC(O)(c2ccc(Cl)cc2)CC1)c1ccc(F)cc1	O=C(CCCN1CCC(O)(c2ccc(Cl)cc2)CC1)c1ccc(F)cc1
1	CCC[N+]1C[C@H](CSC)C[C@@H]2c3cccc4c3C(C=N4)C[C@H]21	CCCN1C[C@H](CSC)C[C@@H]2c3cccc4[nH]cc(c34)C[C@H]21	CCCN1CC(CSC)CC2c3cccc4[nH]cc(c34)CC21	CCC[NH+]1C[C@H](CSC)C[C@H]2c3cccc4c3[C@H](C=N4)C[C@H]21
1	CC(C)(C)c1ccc(C(=O)CCC[N+]2CCC(OC(c3ccccc3)c3ccccc3)CC2)cc1	CC(C)(C)c1ccc([C@@H](O)CCC[NH+]2CCC(C(O)(c3ccccc3)c3ccccc3)CC2)cc1	CC(C)(O)c1ccc(C(O)CCC[N+]2CCC(C(O)(c3ccccc3)c3ccccc3)CC2)cc1	CC(C)(C)c1ccc(C(=O)CCC[NH+]2CCC(OC(c3ccccc3)c3ccccc3)CC2)cc1
1	CC(C)COC[C@@H](CN(Cc1ccccc1)c1ccccc1)[N+]1CCCC1	CC(C)COC[C@@H](CN(Cc1ccccc1)c1ccccc1)N1CCCC1	CC(C)COCC(CN(Cc1ccccc1)c1ccccc1)N1CCCC1	CC(C)COC[C@@H](CN(Cc1ccccc1)c1ccccc1)[NH+]1CCCC1
1	C[N+]1[C@H]2CC[C@@H]1C[C@H](OC(=O)C(CO)c1ccccc1)C2	C[N+]1C2CCC1C(C(=O)[O-])C(OC(=O)c1ccccc1)C2	C[NH+]1[C@H]2CC[C@@H]1CC(OC(=O)[C@@H](CO)c1ccccc1)C2	CN1C2CCC1CC(OC(=O)C(CO)c1ccccc1)C2
0	C=C[C@H]1C[N+]2CC[C@H]1C[C@@H]2[C@@H](O)c1ccnc2ccc(OC)cc12	C=C[C@H]1CN2CC[C@@H]1C[C@@H]2[C@@H](O)c1ccnc2ccc(OC)cc12	C=C[C@H]1CN2CC[C@H]1C[C@@H]2[C@@H](O)c1ccnc2ccc(OC)cc12	C=C[C@H]1CN2CCC1C[C@@H]2[C@@H](O)c1ccnc2ccc(OC)cc12
0	C[N+]1CC[N+](CCCCN2C(=O)CN(N=Cc3ccc(-c4ccc(Cl)cc4)o3)C2=O)CC1	CN1CCN(CCCCN2C(=O)CN(/N=C/c3ccc(-c4ccc(Cl)cc4)o3)C2=O)CC1.Cl	CN1CCN(CCCCN2C(=O)CN(N=Cc3ccc(-c4ccc(Cl)cc4)o3)C2=O)CC1	CN1CCN(CCCCN2C(=O)CN(/N=C/c3ccc(-c4ccc(Cl)cc4)o3)C2=O)CC1
0	C[N+](C)CCCN1c2ccccc2Sc2ccc(Cl)cc21	OCCN1CCN(CCCN2c3ccccc3Sc3ccc(Cl)cc32)CC1	CN1CCN(CCCN2c3ccccc3Sc3ccc(Cl)cc32)CC1	C[NH+](C)CCCN1c2ccccc2Sc2ccc(Cl)cc21
0	CCC(=O)N(c1ccccc1)C1CC[N+](CCc2ccccc2)CC1	CSc1ccccc1C(=O)N(c1ccccc1)[C@H]1CCNC1	CCC(=O)N(c1ccccc1)C1CCN(CCc2ccccc2)CC1	CCC(=O)N(c1ccccc1)C1CC[NH+](CCc2ccccc2)CC1
0	O[C@@H](c1cc(C(F)(F)F)nc2c(C(F)(F)F)cccc12)[C@H]1CCCC[N+]1	O[C@@H](c1cc(C(F)(F)F)nc2c(C(F)(F)F)cccc12)[C@H]1CCCC[NH2+]1	OC(c1cc(C(F)(F)F)nc2c(C(F)(F)F)cccc12)C1CCCCN1	O[C@@H](c1cc(C(F)(F)F)nc2c(C(F)(F)F)cccc12)[C@H]1CCCCN1
0	C[N+](C)CCCN1c2ccccc2CCc2ccccc21	CN(C)CCCN1c2ccccc2CCc2ccc(Cl)cc21	C[NH+](C)CCCN1c2ccccc2CCc2ccccc21	C[N+]CCCN1c2ccccc2CCc2ccccc21
0	Nc1ccc(C(=O)N2C[C@H]3C[C@@H](C2)C[N+](Cc2ccccc2)C3)cc1	Nc1ccc(C(=O)N2C[C@@H]3C[C@H](CN(Cc4ccccc4)C3)C2)cc1	Nc1ccc(C(=O)N2C[C@H]3C[C@H](CN(Cc4ccccc4)C3)C2)cc1	Nc1ccc(C(=O)N2C[C@@H]3C[C@H](C2)C[NH+](Cc2ccccc2)C3)cc1
0	O=C(NCC1CCCC[N+]1)c1cc(OCC(F)(F)F)ccc1OCC(F)(F)F	O=C(NC[C@H]1CCCC[NH2+]1)c1cc(OCC(F)(F)F)ccc1OCC(F)(F)F	O=C(NC[C@@H]1CCCCN1)c1cc(OCC(F)(F)F)ccc1OCC(F)(F)F	O=C(NCC1CCCCN1)c1cc(OCC(F)(F)F)ccc1OCC(F)(F)F
0	O=C(OC1C[C@@H]2CC3C[C@H](C1)[N+]2CC3=O)C1=c2ccccc2=NC1	O=C(OC1C[C@H]2CC3C[C@H](C1)N2CC3=O)c1c[nH]c2ccccc12	O=C(OC1CC2CC3CC(C1)[N+]2CC3O)c1c[nH]c2ccccc12	O=C(OC1C[C@H]2CC3C[C@H](C1)[NH+]2CC3=O)C1=c2ccccc2=NC1
0	C[N+](C)CCC=C1c2ccccc2CCc2ccccc21	C[NH+](C)CC/C=C1/c2ccccc2COc2ccccc21	CNCCC=C1c2ccccc2CCc2ccccc21	C[NH+](C)CCC=C1c2ccccc2CCc2ccccc21
0	CC(C)Cn1c(=O)n(C)c(=O)c2[nH]cnc21	Cc1nc[nH]c1CN1CCc2c(c3ccccc3n2C)C1=O	Cc1[nH]cnc1CN1CCc2c(c3ccccc3n2C)C1=O	Cn1cnc2c1c(=O)[nH]c(=O)n2C
0	CC[C@H]1OC(=O)[C@H](C)[C@@H](O[C@H]2C[C@@](C)(OC)[C@@H](O)[C@H](C)O2)[C@H](C)[C@@H](O[C@@H]2O[C@H](C)C[C@H]([NH+](C)C)[C@H]2O)[C@](C)(O)C[C@@H](C)C(=NOCOCCOC)[C@H](C)[C@@H](O)[C@]1(C)O	CC[C@H]1OC(=O)[C@H](C)[C@@H](O[C@H]2C[C@@](C)(OC)[C@@H](O)[C@H](C)O2)[C@H](C)[C@@H](O[C@@H]2O[C@H](C)C[C@H](NC)[C@H]2O)[C@](C)(O)C[C@@H](C)C(=O)[C@H](C)[C@@H](O)[C@]1(C)O	CC[C@H]1OC(=O)[C@@H](C)[C@@H](O[C@H]2C[C@@](C)(OC)[C@@H](O)[C@H](C)O2)[C@H](C)[C@@H](O[C@@H]2O[C@H](C)C[C@H]([NH2+]C)[C@@H]2O)[C@](C)(O)C[C@@H](C)C(=O)[C@H](C)[C@@H](O)[C@]1(C)O	CC[C@H]1OC(=O)[C@H](C)[C@H](O[C@H]2C[C@@](C)(O)[C@H](O)[C@@H](C)O2)[C@@H](C)[C@H](O[C@H]2O[C@H](C)C[C@@H]([NH+](C)C)[C@H]2O)[C@](C)(O)C[C@@H](C)C(=O)[C@H](C)[C@@H](O)[C@@]1(C)O
0	COC1C(OC(C)=O)CC(=O)OC(C)CC=CC=CC(O)C(C)CC(CC=O)C1OC1OC(C)C(OC2CC(C)(O)C(OC(=O)CC(C)C)C(C)O2)C([N+](C)C)C1O	CC[C@H]1OC(=O)[C@H](C)[C@@H](O[C@H]2C[C@@](C)(O)[C@@H](O)[C@H](C)O2)[C@H](C)[C@@H](O[C@@H]2O[C@H](C)C[C@H](N(C)C)[C@H]2O)[C@](C)(O)C[C@@H](C)C(=O)[C@H](C)[C@@H](O)[C@]1(C)O	CC[C@H]1OC(=O)[C@H](C)[C@H](O[C@H]2C[C@@](C)(O)[C@H](O)[C@@H](C)O2)[C@@H](C)[C@H](O[C@H]2O[C@H](C)C[C@@H]([NH+](C)C)[C@H]2O)[C@](C)(O)C[C@@H](C)C(=O)[C@H](C)[C@@H](O)[C@@]1(C)O	COC1CC(OC2C(C)C(=O)OC(C)C(C)C(O)C(C)C(=O)C3(CO3)CC(C)C(OC3OC(C)CC([N+](C)C)C3O)C2C)OC(C)C1O
0	COc1ccc2c3c1O[C@H]1[C@@H](O)C=C[C@H]4[C@@H](C2)[N+](C)CC[C@]314	COc1ccc2c3c1O[C@@H]1[C@@H](O)C=C[C@H]4[C@@H](C2)N(C)CC[C@@]314	COc1ccc2c3c1O[C@H]1[C@@H](O)C=C[C@H]4[C@@H](C2)N(C)CC[C@]314	COc1ccc2c3c1O[C@H]1[C@@H](O)C=C[C@H]4[C@@H](C2)[NH+](C)CC[C@]314
0	C[N+]1CC[C@]23c4c5ccc(O)c4O[C@H]2[C@@H](O)C=C[C@H]3[C@H]1C5	COc1ccc2c3c1O[C@H]1[C@@H](O)C=C[C@H]4[C@@H](C2)[NH+](C)CC[C@]314	CN1CC[C@]23c4c5ccc(O)c4O[C@H]2[C@@H](O)C=C[C@H]3[C@H]1C5	C[NH+]1CC[C@]23c4c5ccc(O)c4O[C@@H]2[C@@H](O)C=C[C@H]3[C@H]1C5
1	Cc1cccc(C[N+]2CC[N+](C(c3ccccc3)c3ccc(Cl)cc3)CC2)c1	Cc1cccc(N=C(N)c2ccc(-c3ccc(Cl)cc3)o2)c1	Fc1ccc(C(OCC[N+]2CC[N+](CCCc3ccccc3)CC2)c2ccc(F)cc2)cc1	O=C([O-])COCC[N+]1CC[N+](C(c2ccccc2)c2ccc(Cl)cc2)CC1
0	CCCC(=O)Nc1ccc(OCC(O)C[N+]C(C)C)c(C(C)=O)c1	CCCNC[C@@H](O)COc1ccc(O)cc1C(=O)CCc1ccccc1	CCC[N+]CC(O)COc1ccccc1C(=O)CCc1ccccc1	CC(C)[N+]CC(O)COc1cccc2ccccc12
0	CC(=O)Nc1nnc(S(N)(=O)=O)s1	CC(=C(F)C(=O)Nc1ccc(-c2ccccc2S(N)(=O)=O)cc1)c1ccc(C(=N)N)cc1	CC(=O)Nc1ccc(S(=O)(=O)Nc2ccccc2C(=O)c2ccccc2)cc1	CC(=O)Nc1ccc(O)cc1
0	CC(=O)Oc1ccccc1C(=O)[O-]	O=C(c1ccccc1Oc1ccccc1)N(C1CCC1)C1CCNC1	O=C(c1ccccc1F)c1ccccc1F	CC(=O)Oc1ccccc1C(=O)O
0	COc1cc(C)c(/C=C\C(C)=C\C=C/C(C)=C/C(=O)[O-])c(C)c1C	CC[C@](COC(=O)c1cc(OC)c(OC)c(OC)c1)(c1ccccc1)[NH+](C)C	COc1cccc(/C=C/C(=O)c2cc(OC)c(OC)cc2O)c1	COc1cc(/C=C/C(=O)CC(=O)/C=C/c2ccc(O)c(OC)c2)ccc1O
0	Cc1ccc(/C(=C/C[N+]2CCCC2)c2cccc(/C=C\C(=O)[O-])n2)cc1	Cc1cccc(C)c1NC(=O)C1CCCC[N+]1CC1CC1	Cc1ccc(C(=O)C2CCN(CCc3ccccc3)CC2)cc1	Cc1cccc(C)c1NC(=O)CC12CCC[N+]1CCC2
0	Nc1nc(=O)c2ncn(COCCO)c2[nH]1	CCCOCCn1c(=O)c(N2CCN(CCO)CC2)nc2cnc(-c3ccc(OC)nc3)cc21	CCCOc1ccccc1-c1nc2[nH]nnc2c(=O)[nH]1	O=C(NOCCO)c1ncc2cncn2c1Nc1ccc(I)cc1F
0	NC1=N[C@@]2(CO1)c3cc(ccc3Oc4c(F)nc(cc24)C5=CCCOC5)c6ncccc6F	NC1=N[C@@]2(CO1)c1cc(-c3cccnc3F)ccc1Oc1c2cc(-c2cccnc2F)nc1F	NC1=N[C@@]2(CO1)c1cc(-c3cccnc3F)ccc1Oc1c2cc(C2=CCOCC2)nc1F	NC1=N[C@@]2(CO1)c1cc(-c3cccnc3F)ccc1Oc1c(F)cc(C3=CCCOC3)cc12
0	Oc1ccc(\C=C(/C#N)\C(=O)NCCCc2ccccc2)cc1O	c1ccc(CCCNCCN(c2ccccc2)c2ccccc2)cc1	c1ccc(CCCNCCC(c2ccccc2)c2ccccc2)cc1	O=C(/C=C/c1ccc(O)c(O)c1)OCCc1ccccc1
0	CCCN(CCC)[C@@H](C1)CCc(c12)cccc2O	CCCN(C(=O)c1cccc(Cl)c1Cl)[C@H]1CCNC1	CCCN(C(=O)c1cccc(Cl)c1Cl)C1CCNC1	Oc1cccc2c1CNC(CN1CCC3(CCc4ccccc43)CC1)C2
0	COCCOC(=O)C1=C(C)NC(=C(C1c2cccc(c2)[N+](=O)[O-])C(=O)OC(C)C)C	CCOC(=O)C1=C(C)N=C(C)C(C(=O)OC)C1c1cccc([N+](=O)[O-])c1	COC(=O)C1=C(C)NC(C)=C(C(=O)OCCN(C)Cc2ccccc2)C1c1cccc([N+](=O)[O-])c1	CCOC(=O)C1=C(C)NC(C)=C(C(=O)OC)C1c1cccc([N+](=O)[O-])c1
0	Brc1cc(Br)c(Oc2cc(Br)c(Br)cc2Br)cc1Br	CN(C)Cc1ccccc1Oc1ccc(Cl)cc1Cl	CNCc1ccc(Br)cc1Oc1ccc(Cl)c(Cl)c1	CNCc1cc(Br)ccc1Oc1ccc(Cl)c(Cl)c1
0	ClC1(Cl)C2(Cl)C3(Cl)C4(Cl)C(=O)C5(Cl)C(Cl)(C1(Cl)C35Cl)C24Cl	CCC[C@@H](C)C1(CC)C(=O)NC(=O)NC1=O	CCC1(C)NC(=O)c2cc(S(=O)(=O)Nc3ccc(F)cc3F)cc(Cl)c2NC1=O	O=C1NC(=O)C(c2ccccc2)(c2ccccc2)N1
0	NC1=NC2=C(N=CC(=O)N2)C(=O)N1	CNC1CN(c2nc(N)nc3cc(C(C)C)cnc23)C1	CCCCCCCSc1nc(N)cc(=O)[nH]1	CCCOc1ccccc1-c1nc2[nH]nnc2c(=O)[nH]1
0	c1cccc(c12)cnnc2NN	C[C@H](N)CNc1nc(-c2ccncc2)cc2cnccc12	c1cncc(C(Cc2ccccc2-c2cncc3ccccc23)c2cccnc2)c1	Nc1ccc2cc3ccccc3cc2c1
0	CN(C)CCC=C1c2ccccc2CCc3ccccc13	CN(C)CC/C=C1\c2ccccc2COc2ccccc21	CN(C)CCC=C1c2ccccc2COc2ccccc21	CN(C)CC/C=C1/c2ccccc2COc2ccccc21
1	CCN1CCN(CC1)c2nc(C)nc(c23)n(C)c(n3)-c4c(Cl)cccc4	Clc1ccc(-n2c(-c3ccccc3Cl)nc3c(N4CCCCC4)ncnc32)cc1	CCN1CCN(c2nc(C)nc3sc(-c4ccccc4)cc23)CC1	CN1CCN(c2ncnc3c2nc(-c2ccccc2Cl)n3-c2ccc(Cl)cc2)CC1
1	Clc1ccc(cc1)C(c2ccc(Cl)cc2)C(Cl)(Cl)Cl	CCCCCCCN(CC)CCCC(O)c1ccc(Cl)cc1	C[N+](C)CCC(c1ccc(Cl)cc1)c1ccccn1	Clc1ccc(C(c2ccccc2Cl)C(Cl)(Cl)Cl)cc1
1	Oc1c(Br)cc(\C=C\2/C(=O)Nc3ccc(I)cc23)cc1Br	O=C1Nc2cc(NC(=O)c3c[nH]cc(-c4ccccc4F)c3=O)ccc2/C1=C/c1ccc[nH]1	Cc1[nH]c(/C=C2\C(=O)Nc3ccc(F)cc32)c(C)c1NC(=O)CCN1CCN(C)CC1	Cc1[nH]c(/C=C2\C(=O)Nc3ccc(F)cc32)c(C)c1NC(=O)[C@H]1CCCN1.Cl
1	Fc1cccc(c1)S(=O)(=O)N2CCC(CCc3ccc(F)cc3F)CC2	O=S(=O)(c1ccccc1)C1CCN(CCc2ccc(F)cc2F)CC1	O=S(=O)(c1cccc(F)c1)C1(F)CCN(CCc2ccc(F)cc2F)CC1	O=S(=O)(c1ccc(F)cc1)N1CCN(CCc2ccc(F)cc2F)CC1
1	OC1(CCc2ccc(F)cc2F)CCN(CC1)S(=O)(=O)c3ccc(F)cc3	O=S(=O)(c1ccc(F)cc1)C1CCN(CCc2ccc(F)cc2F)CC1	O=S(=O)(c1ccc(F)cc1)C1(F)CCN(CCc2ccc(F)cc2F)CC1	O=S(=O)(c1ccc(F)cc1)N1CCN(CCc2ccc(F)cc2F)CC1

## Sheet: pair_top_3_test_set_III
ACTIVITY	smiles in test set-III	Top 1 molecule in train data	Top 2 molecule in train data	Top 3 molecule in train data
0	Cn1nc(N)c2cn([C@@H]3O[C@H](COP(=O)(O)O)[C@@H](O)[C@H]3O)c3ncnc1c23	Nc1ncnc2c1c(-c1cccc(OC[C@@H]3CCCO3)c1)cn2[C@H]1C[C@@H](CN2CCC2)C1	Nc1ncnc2c1c(-c1cccc(O)c1)cn2[C@H]1C[C@@H](CN2CCC2)C1	CC(=O)N1CCN([C@H]2C[C@@H](n3cc(-c4cccc(OCC56CCC(CC5)O6)c4)c4c(N)ncnc43)C2)CC1
0	CCS(=O)(=O)N1CC(CC#N)(n2cc(-c3ncnc4[nH]ccc34)cn2)C1	CC(NC(=O)C1(N)CCN(c2ncnc3[nH]ccc23)CC1)c1ccc(S(C)(=O)=O)cc1	CCC(NC(=O)C1(N)CCCN(c2ncnc3[nH]ccc23)C1)c1ccc(Cl)cc1	CC(NC(=O)C1(N)CCCN(c2ncnc3[nH]ccc23)C1)c1ccc(S(C)(=O)=O)cc1
0	COCCNCCCn1c(C(=O)CF)c(-c2ccc(C)cc2)c2c(N)ncnc21	COCC[C@H](Oc1ncnc2c1cnn2-c1ccccc1Cl)C(=O)Nc1ccc(C)cn1	COCCNC(=O)c1nc2c(N3CCOCC3)nc(-c3cnc(N)nc3)cn2c1C	COCC[C@H](Oc1ncnc2c1cnn2-c1ccccc1C(F)(F)F)C(=O)Nc1ccc(C)cn1
0	Cc1cn2c(-c3cn[nH]c3)cnc2c(Nc2ccc(C(=O)N3CCNCC3)cc2F)n1	COc1cc(C(=O)N2CCOCC2)ccc1Nc1ncc(Cl)c(-c2cnc3ccccn23)n1	Nc1ncc(-c2ccc(C(=O)N3CCNCC3)cc2)cc1-c1ccc(C(F)(F)F)cc1	Nc1ncc(-c2ccc(C(=O)N3CCNCC3)cc2)cc1-c1ccc(C(F)(F)F)nc1
0	COc1cc(CCc2cc(NC(=O)c3ccc(N4C[C@H](C)N[C@H](C)C4)cc3)n[nH]2)cc(OC)c1	COc1cc(OC)cc(C(=O)NCC2(C#N)CCN(CCc3ccccc3)CC2)c1	COc1cccc(CN2CCC(C#N)(CNC(=O)c3cc(OC)cc(OC)c3)CC2)c1	COc1ccc(/C=C/C(=O)N2CCN(c3ccc(C(=O)Nc4ccccc4N)cc3)CC2)cc1
0	COc1ccc(-c2ccc3ncc4c(c3c2)n(-c2ccc(N3CCNCC3)c(C(F)(F)F)c2)c(=O)n4C)cn1	CCCOCCn1c(=O)c(N2CCN(CCO)CC2)nc2cnc(-c3ccc(OC)nc3)cc21	CCCOCCn1c(=O)c(N2CCN(CC)CC2)nc2cnc(-c3ccc(OC)nc3)cc21	CCCOCCn1c(=O)c(N2CCNCC2)nc2cnc(-c3ccc(OC)nc3)cc21
0	CC(=O)ONc1c(C2=c3ccc(Br)cc3=NC2=O)[nH]c2ccccc12	COC(=O)C(Cc1c[nH]c2ccccc12)NS(=O)(=O)c1ccc(Br)cc1	CC1CCc2c([nH]c3ccccc23)C2(N1)C(=O)Nc1ccc(Br)cc12	C[C@H]1CCc2c([nH]c3ccccc23)[C@@]2(N1)C(=O)Nc1ccc(Br)cc12
0	C=CC(=O)Nc1cc2c(Nc3ccc(F)c(Cl)c3)ncnc2cc1C#CC(C)(C)N1CCN(C)CC1	C=CC(=O)Nc1cc(Nc2ncc(Cl)c(-c3cnn4ccccc34)n2)c(OC)cc1N1CCN(C)CC1	CCOc1cc2ncc(C(N)=O)c(Nc3ccc(F)c(Cl)c3)c2cc1N1CCN(C)CC1	CN(C)C/C=C/C(=O)N1CCOc2cc3ncnc(Nc4ccc(F)c(Cl)c4)c3cc21
0	c1ccc(-c2oc3ncnc(NC[C@@H]4CCCO4)c3c2-c2ccccc2)cc1	C1=C(c2nc(-c3cccnc3)no2)c2ccccc2C12CCN(CC1CCCO1)CC2	CN1CCC[C@@H](c2nc3ccccc3n2C[C@@H]2CCCO2)C1	Nc1ncnc2c1c(-c1cccc(OC[C@@H]3CCCO3)c1)cn2[C@H]1C[C@@H](CN2CCC2)C1
1	CCCCCCOC(=O)NC(=N)c1ccc(NCc2nc3cc(C(=O)N(CCC(=O)OCC)c4ccccn4)ccc3n2C)cc1	N=C(Nc1ccc(OCCCCCOc2ccc(NC(=N)c3ccccc3)cc2)cc1)c1ccccc1	C[C@@H](Oc1cccc2ncnc(Nc3ccc4c(cnn4Cc4ccccn4)c3)c12)C(=O)N(C)C	CCOC(=O)Nc1ccccc1[C@@H](c1ccc(C(=O)N(CC)CC)cc1)N1CCN(Cc2ccccn2)CC1
0	CC(C)C[C@H](NC(=O)c1cc2ccccc2s1)C(=O)N1CCN(C(=O)[C@H](CO)NS(=O)(=O)c2ccc(Cl)cc2Cl)CC1	O=S(=O)(NCCCCN1CCN(c2nsc3ccccc23)CC1)c1cc2ccc(Cl)cc2s1	O=S(=O)(NCCCN1CCN(c2nsc3ccccc23)CC1)c1cc2ccc(Cl)cc2s1	CC(c1nc(-c2ccc(Cl)cc2Cl)no1)C(N)C(=O)N1CCCC1
0	CCC(c1ccc(O)cc1)C(CC)c1ccc(O)cc1	CN(C)C[C@@H](c1ccc(O)cc1)C1(O)CCCCC1	CN(C)CC(c1ccc(O)cc1)C1(O)CCCCC1	CC[C@@H](c1cccc(O)c1)[C@@H](C)CN(C)C
0	CC1=C(O)C(=O)C=C2C1=CC=C1[C@@]3(C)CC[C@@]4(C)CC[C@@](C)(C(=O)O)C[C@H]4[C@]3(C)CC[C@@]21C	CC1=C2C3OC(=O)C(C)C3C(O)CC2(C)C=CC1=O	COC(=O)[C@]12CCC(C)(C)C[C@H]1[C@H]1C(=O)C=C3[C@@](C)(CC[C@H]4C(C)(C)C(=O)C(C#N)=C[C@]34C)[C@]1(C)CC2	CC1(C)[C@@H](O)CC[C@@]2(C)[C@H]1CC[C@]1(C)[C@@H]2C(=O)C=C2[C@@H]3C[C@@](C)(C(=O)O)CC[C@]3(C)CC[C@]21C
0	C[C@]12CC[C@H]3[C@@H](CC=C4C[C@@H](O)CC[C@@]43C)[C@@H]1CC=C2c1cccnc1	CN1CCCC1c1cccnc1	CC1(C)[C@H](Nc2c(C(N)=O)cnn3cc(-c4cccnc4)cc23)CC[C@]1(C)N	CN1C(=O)C=CC2(C)C3CCC4(C)C(O)C(=Cc5cccnc5)CC4C3CCC12
0	O=c1ccn([C@@H]2O[C@H](CO)[C@@H](O)[C@H]2O)c(=O)[nH]1	N#Cc1ccc(-c2ccc3c(c2)OC[C@H]2[C@H](CO)OC(=O)N32)cn1	Cc1cn([C@H]2C[C@@H](O)[C@H](CO)O2)c(=O)[nH]c1=O	Cc1cn([C@@H]2C[C@@H](O)[C@H](CO)O2)c(=O)[nH]c1=O
0	CCNC(=O)c1noc(-c2cc(C(C)C)c(O)cc2O)c1-c1ccc(CN2CCOCC2)cc1	O=C(c1ccc(CN2CCOCC2)cc1)N1CCN(C2CC2)CC1	CC(C)N1CCN(C(=O)c2ccc(CN3CCOCC3)cc2)CC1.O=C(O)/C=C\C(=O)O	CC(C)N1CCN(C(=O)c2ccc(CN3CCOCC3)cc2)CC1
0	C[C@H](NC(=O)Cc1cc(F)cc(F)c1)C(=O)N[C@H](C(=O)OC(C)(C)C)c1ccccc1	CC(NC(=O)Cc1ccc(C2CC2)cc1)c1ccc(OCC(F)(F)F)cn1	COc1ccc(C(C)NC(=O)Cc2ccc(C(C)(C)C)cc2)nc1	COc1ccc([C@@H](C)NC(=O)Cc2ccc(C(C)(C)C)cc2)nc1
0	COc1ccc(-n2c(C)c([N+](=O)[O-])c3ccc(O)cc32)cc1	COc1ccc(S(=O)(=O)Nc2c(C)cc(C)cc2C)cc1	COc1ccc2c(=O)n(-c3ccc(OC4CCN(C5CCC5)CC4)cc3)c(C)nc2c1	COc1ccc(CCN2CCN(CCc3ccc([N+](=O)[O-])cc3)CC2)cc1
0	CCOc1cc(C(=O)Nc2ccc(Cl)c(-c3nc4ccccc4[nH]3)c2)cc(OCC)c1OCC	CC(=O)Nc1ccc2nc(Cc3ccc(Oc4ccccc4)cc3)[nH]c2c1	O=C(NCCCNc1nc2ccccc2[nH]1)c1cc(Cl)cc(Cl)c1	O=C(Nc1cccc(-c2nc3ccccc3[nH]2)c1)c1cc(Cl)cc(Cl)c1
0	COc1cc2nc(-c3ccc(N4CCN(C)CC4)cc3)nc(NCCN3CCOCC3)c2cc1OC	COc1cc2ncnc(Nc3cccc(Cl)c3F)c2cc1CN1CCOCC1	CNc1nc(NCCCN(C)C)c2sc(-c3ccc(N4CCOCC4)cc3)cc2n1	Clc1ccc(-n2cc(NCCN3CCOCC3)nn2)cc1Cl
0	CSc1cccc(Nc2ncc3cc(-c4c(Cl)cccc4Cl)c(=O)n(C)c3n2)c1	CN1CCN(c2ccc(Nc3ncc4c(=O)n(-c5c(Cl)cccc5Cl)ccc4n3)cc2CO)CC1	COc1cc(Nc2ncc3c(=O)n(-c4c(Cl)cccc4Cl)ccc3n2)ccc1N1CCN(C)CC1	CN1CCN(c2ccc(Nc3ncc4c(=O)n(-c5c(Cl)cccc5Cl)ccc4n3)cc2)CC1
0	CC(C)[C@H](O)C(=O)N[C@@H](C)C(=O)N[C@@H]1C(=O)N(C)CCc2ccccc21	O=C(CNCC1CCCCC1)N1CCc2ccccc2C1C1CCCCC1	CC(C)N1CCN(C(=O)N2Cc3ccccc3C2)CC1	CC(C)N1CCN(C(=O)N2CCc3ccccc3C2)CC1
0	CCC(=O)OC1CCC2C3CCC4=CC(=O)CC[C@@]4(C)C3CC[C@]12C	CC12CCC(=O)C=C1C=CC1C2CCC2(C)C1CCC2(O)CCC(=O)O	CC(=O)SC1CC2=CC(=O)CCC2(C)C2CCC3(C)C(CCC34CCC(=O)O4)C12	CC(=O)S[C@@H]1CC2=CC(=O)CC[C@]2(C)[C@H]2CC[C@@]3(C)[C@@H](CC[C@@]34CCC(=O)O4)[C@@H]21
0	CC(C)(C)NC(=O)Nc1cccc(Nc2ncc(F)c(NC(C)(C)CO)n2)c1	CNC(=O)c1ccc(Nc2ncc(F)c(-c3cnc(C)n3C(C)C)n2)cc1F	CC(=O)Nc1cccc(Nc2ncnc(N3CCc4ccccc4C3)n2)c1	Cc1cccc(Nc2nc(NCCN)ncc2C(N)=O)c1
0	CNC(=O)c1ccccc1Sc1ccc2c(C=Cc3ccccn3)n[nH]c2c1	O=C(NC1CCCc2c1[nH]c1ccc(Cl)cc21)c1ccccn1	O=C(N[C@@H]1CCCc2c1[nH]c1ccc(Cl)cc21)c1ccccn1	CNC(=O)c1ccc2[nH]nc(Cc3ccc4c(cnn4C)c3)c2c1
0	COc1cc([C@@H]2c3cc4c(cc3[C@H](O)[C@H]3COC(=O)[C@@H]23)OCO4)cc(OC)c1OC	COc1cc(Cc2cnc(N)nc2N)cc(OC)c1OC	COc1ccc2c(c1OC)CN(C)CCc1cc3c(cc1C(=O)C2)OCO3	COc1ccc2c(c[n+](C)c3c4cc5c(cc4ccc23)OCO5)c1OC
0	CN(C)[C@@H](CCOc1cccc2ccccc12)c1ccccc1	CC(C)[NH2+]C[C@@H](O)COc1cccc2ccccc12	CC(C)NC[C@@H](O)COc1cccc2ccccc12	CC(C)[N+]CC(O)COc1cccc2ccccc12
1	O=C(CCCN1CCN(c2ccc(F)cc2)CC1)NC1c2ccccc2CSc2ccccc21	O=C(N[C@H]1CCc2cc(CCN3CCN(c4nsc5ccccc45)CC3)ccc21)c1ccc(F)cc1	O=C(NC1CCc2ccc(CCN3CCN(c4nsc5ccccc45)CC3)cc21)c1ccc(F)cc1	O=S1(=O)c2cccc3cccc(c23)N1CCCN1CCN(c2ccc(F)cc2)CC1
0	Cc1cnc(Nc2ccc(F)cc2Cl)nc1-c1c[nH]c(C(=O)N[C@H](CO)c2cccc(Cl)c2)c1	Cc1ncn(-c2cc(Cl)c(C(=O)NC[C@@H](c3cccc(F)c3)c3nc4ccc(Cl)cc4[nH]3)c(Cl)c2)n1	Cc1ncn(-c2cc(Cl)c(C(=O)NC[C@@H](c3cccc(F)c3)c3nc4c(F)ccc(C)c4c(=O)[nH]3)c(Cl)c2)n1	COc1cc(C(CO)CO)ccc1Nc1ncc(Cl)c(-c2cnc3ccccn23)n1
0	Cc1ccc(C=NNC(=O)c2ccccc2Oc2ccccc2)o1	CCN(C(=O)c1ccccc1Oc1ccccc1)C1CCNC1	CN(C(=O)c1ccccc1Oc1ccccc1)C1CCNC1	CN(C(=O)c1ccccc1Oc1ccccc1)[C@H]1CCNC1
0	CC[C@@H]1C(=O)N(C)c2cnc(Nc3ccc(C(=O)NC4CCC(N5CCN(CC6CC6)CC5)CC4)cc3OC)nc2N1C(C)C	CNC(=O)c1ccccc1Nc1nc(Nc2ccc3c(c2OC)CCCC(N2CCN(CCO)CC2)C3)ncc1Cl	COc1cc(N2CCN(C(C)=O)CC2)ccc1Nc1ncc(Cl)c(Nc2ccc(N3CCN(C(C)=O)CC3)cc2OC)n1	Cc1ncc(-c2ccnc(Nc3ccc(C(=O)NC4CC4)cc3)n2)n1C(C)C
0	C=CC(=O)N1CCc2ccc(-n3c(=O)ccc4cnc5ccc(-c6cnn(C)c6)cc5c43)cc21	CNS(=O)(=O)Nc1ccc2ccc3ncc(-c4cnn(C)c4)cc3c(=O)c2c1	Cn1cc(-c2cnc3ccc4ccc(NS(=O)(=O)N5CCC5)cc4c(=O)c3c2)cn1	Cn1cc(-c2cnc3ccc4ccc(NS(N)(=O)=O)cc4c(=O)c3c2)cn1
0	Nc1n[nH]c2nnc(-c3c(-c4ccccc4)nn4ccccc34)cc12	CC(C)N(CCc1c(-c2ccccc2)nn2ccccc12)Cc1ccc(C=CC(=O)NO)cc1	O=C(/C=C/c1ccc(CNCCc2c(-c3ccccc3)nn3ccccc23)cc1)NO	O=C(C=Cc1ccc(CNCCc2c(-c3ccccc3)nn3ccccc23)cc1)NO
0	O=C(O)c1ccc(O)c2ncc(N3CCOCC3)cc12	Cc1ncc(N2CCC(CN3CCC(Oc4ccc(CO)c(Cl)c4)CC3)CC2)cc1C(=O)O	O=C(N[C@@H]1CN2CCC1CC2)c1cccc2oc(N3CCOCC3)nc12	O=C(N1CCOCC1)N1CCN(c2cnc3cc(C(F)(F)F)cc(NCc4cccc([N+](=O)[O-])c4)c3c2)CC1
0	CC(C)C[C@H](NC(=O)CNC(=O)c1cc(Cl)ccc1Cl)B(O)O	O=C(NCc1ccccc1)c1cc(Cl)ccc1NS(=O)(=O)c1ccc(Cl)cc1	CC(C)CN(C(=O)c1cc(Cl)ccc1Cl)C1CCNC1	CC(C)CN(C(=O)c1cc(Cl)ccc1Cl)[C@H]1CCNC1
0	COc1cc2nccc(Oc3ccc(NC(=O)Nc4cc(C)on4)c(Cl)c3)c2cc1OC	CCOc1cc2nccc(Oc3cnc(CC(=O)Nc4n[nH]c(CC)c4C)c(OC)c3)c2cc1OC	CCOc1cc2nccc(Oc3cnc(CC(=O)Nc4[nH]nc(CC)c4C)c(OC)c3)c2cc1OC	COc1ccc2c(Oc3ccc(CC(=O)Nc4cn(C)nc4C)c(OC)c3)ccnc2c1
0	COc1ccc(-c2ccc3cc(C(=O)O)ccc3c2)cc1C12CC3CC(CC(C3)C1)C2	COc1ccc(-c2ccc3c(N4CCOCC4)nc(N4C[C@H](C)O[C@H](C)C4)nc3n2)cc1CO	COc1cc(-c2cn(CC(=O)NC3C4CC5CC(C4)CC3C5)nn2)ccc1-n1cnc(C)c1	O=C(NCCNC(=O)c1ccc(-c2ccccc2)cc1)c1ccc(O[C@H]2C3CC4CC2C[C@](C(=O)O)(C4)C3)cc1
0	N#CC1(c2cccc(C(=O)Nc3cc(Oc4ccc5nc(NC(=O)C6CC6)sc5n4)ccc3F)c2Cl)CC1	CNC(=O)c1cc(Oc2ccc3nc(NC(=O)Nc4ccc(Cl)c(C(F)(F)F)c4)sc3c2)ccn1	CNC(=O)c1cc(Oc2ccc3nc(NC(=O)Nc4ccc(Cl)c(Cl)c4)sc3c2)ccn1	CNC(=O)c1cc(Oc2ccc3nc(NC(=O)Nc4ccc(Cl)cc4Cl)sc3c2)ccn1
0	N#CNC(=Nc1ccncc1)NCCCCCCOc1ccc(Cl)cc1	Cc1cccc(N=C(NC#N)c2ccc(-c3ccc(Cl)cc3)o2)c1	Clc1ccc(OCCCc2cccc(CCCOc3ccc(Cl)cc3)n2)cc1	N=C(NCCCOc1ccc(F)cc1)Nc1ccc(Cl)cc1
1	CCN(CC)CCOc1ccc(Nc2ncc3cc(-c4c(Cl)cccc4Cl)c(=O)n(C)c3n2)cc1	CN1CCN(c2ccc(Nc3ncc4c(=O)n(-c5c(Cl)cccc5Cl)ccc4n3)cc2)CC1	CCN(CC)CCOc1ccc(-n2ccc(OCc3ccccc3)cc2=O)cc1	CN(C)CCc1ccc(Nc2ncc3c(=O)n(-c4c(Cl)cccc4Cl)ccc3n2)cc1
0	COc1ccc(-c2oc3c(CC=C(C)C)c(O)cc(O)c3c(=O)c2O)cc1	O=c1c(O)c(-c2ccc(O)cc2O)oc2cc(O)cc(O)c12	COc1ccc(-c2cc(=O)c3c(OC)cc(OC)cc3o2)cc1	COc1ccc(-c2cc(=O)c3c(O)cc(O)cc3o2)cc1
0	C[C@@]12O[C@@H](C[C@]1(O)CO)n1c3ccccc3c3c4c(c5c6ccccc6n2c5c31)CNC4=O	Cc1nccn1CC1CCc2c(c3ccccc3n2C)C1=O	Cc1nccn1C[C@@H]1CCc2c(c3ccccc3n2C)C1=O	CC(C)Cn1c2ccc(Nc3ncccn3)cc2c2c3c(c4c(c21)CCc1nn(C)cc1-4)C(=O)NC3
0	CC(C)(O)CC(=O)NCCn1ccc2ncnc(Nc3ccc(Oc4cccc(C(F)(F)F)c4)c(Cl)c3)c21	C[C@@H](Oc1cccc2ncnc(Nc3ccc(OCc4ccccn4)c(Cl)c3)c12)C(=O)N(C)C	CNC(=O)C(C)Oc1cccc2ncnc(Nc3ccc(OCc4ccccn4)c(Cl)c3)c12	CNC(=O)[C@@H](C)Oc1cccc2ncnc(Nc3ccc(OCc4ccccn4)c(Cl)c3)c12
0	C[C@H](CCC(=O)O)[C@H]1CCC2C3C[C@H](O)[C@@H]4C[C@H](O)CC[C@]4(C)C3CC[C@@]21C	C[C@]12CC[C@H]3[C@@H](C=CC4=CC(=O)CC[C@@]43C)[C@@H]1CC[C@]2(O)CCC(=O)O	CC12CCC(=O)C=C1C=CC1C2CCC2(C)C1CCC2(O)CCC(=O)O	CN1C(=O)C=CC2(C)C3CCC4(C)C(O)CCC4C3CCC12
0	Cc1cc(-c2ncc(CC(=O)Nc3ccc(-c4cnccn4)cn3)cc2C)ccn1	Cc1cc(CNN2CCC2)cnc1-c1ccc(C(=O)Nc2ccccc2N)cc1	Cc1cc(C)n(-c2cc(NC(=O)Cc3ccc(S(C)(=O)=O)cc3)nc(-c3ccccn3)n2)n1	Cc1cc(CN2CCC2)cnc1-c1ccc(C(=O)Nc2ccccc2N)cc1
0	Cc1ccccc1-n1c(Cn2nc(-c3cccc(O)c3)c3c(N)ncnc32)nc2cccc(C)c2c1=O	Cc1cccc2nc(C)n(-c3ccc(OCCCN4CCCC4)cc3)c(=O)c12	C=CC(=O)N1CCC[C@@H](n2nc(-c3cccc(C(=O)Nc4ccc(C(C)C)c(C)c4)c3)c3c(N)ncnc32)C1	Nc1ncnc2c1c(-c1cccc(O)c1)cn2[C@H]1C[C@@H](CN2CCC2)C1
0	CC(C)(OCc1nn(Cc2ccccc2)c2ccccc12)C(=O)O	COC(=O)N(NC(=O)c1c(CN2CCN(Cc3ccccc3)CC2)c(-c2ccccc2)nc2ccccc12)c1ccccc1	CC(C)(C(=O)O)c1ccc(CN2CCC(COC(=O)c3c4n(c5ccccc35)CCCO4)CC2)cc1	CC(C)(C)c1cc(C(=O)Nc2nc(CN)cs2)n(Cc2ccccc2)n1
0	CCn1c(-c2nonc2N)nc2c(C#CC(C)(C)O)ncc(OC[C@H]3CCCNC3)c21	CC(C)(O)C#Cc1cnc(Nc2cnc(C#N)cn2)cc1NC[C@@H]1CNCCO1	Cc1ccc(-c2ncc(OC[C@@H]3CCNC3)cc2-c2ccc(C#N)cc2)cc1	Cc1ccc(-c2ncc(OC[C@H]3CCNC3)cc2-c2ccc(C#N)cc2)cc1
0	O=c1cc(CN2CCOCC2)occ1OCCCCCSc1ccnc2cc(C(F)(F)F)ccc12	Cc1nc2cc(C(F)(F)F)ccc2c(=O)n1-c1ccc(OCCCN2CCCC2)cc1	FC(F)(F)c1ccc(Nc2nc(CN3CCOCC3)nc3cc(-c4ncccc4C(F)(F)F)ccc23)cc1	Cn1nccc1-c1cc(NC(=O)c2cccc(C(F)(F)F)c2)ccc1OCCN1CCOCC1
0	O=C(Nc1nc2ccccc2n1CCN1CCOCC1)c1cccc([N+](=O)[O-])c1	Cn1nccc1-c1cc(NC(=O)c2cccc(C(F)(F)F)c2)ccc1OCCN1CCOCC1	CC(C)n1nc(C(=O)NCC2CCN(CCN3CCOCC3)CC2)c2ccccc21	COc1cccc(C(=O)Nc2ccc(OCCN3CCOCC3)c(-c3ccnn3C)c2)c1
0	Cc1cc(Cl)ccc1OCCCC(=O)NO	CNCc1cc(C(=O)NC)ccc1Oc1ccc(Cl)cc1C	CNCc1cc(C(N)=O)ccc1Oc1ccc(Cl)cc1C	O=C(CCCCCCNc1ncnc2ccc(Cl)cc12)NO
0	OC1CCC(Nc2ncc3nc(Nc4c(F)cc(F)cc4F)n([C@@H]4CCOC4)c3n2)CC1	Cc1cccc(Nc2nc(N[C@@H]3COCC[C@@H]3N)ncc2C(N)=O)c1	O=c1cc(-c2ccnc(NC3CCOCC3)n2)ccn1[C@H](CO)c1ccc(Cl)c(F)c1	C[C@@H](O)c1nc2cnc3[nH]ccc3c2n1[C@H]1CCCOC1
0	CC(C)(O)Cn1c(NC(=O)c2ccc(-c3cn[nH]c3)s2)nc2cc(CN3CCOCC3)ccc21	Cc1nc2ccc(-n3ncc(C(=O)c4cc5cc(CN6CCOCC6)ccc5[nH]4)c3N)cc2[nH]1	Cc1nc2cc(-n3ncc(C(=O)c4cc5ccc(CN6CCOCC6)cc5[nH]4)c3N)ccc2[nH]1	CC(C)(O)c1ccc(-c2cc(C(N)=O)c(Nc3cccc(CN4CCOCC4)n3)s2)cc1
0	O=C(Nc1c[nH]nc1-c1nc2cc(CN3CCOCC3)ccc2[nH]1)NC1CC1	O=C(c1ccc(CN2CCOCC2)cc1)N1CCN(C2CC2)CC1	Cc1nc2ccc(-n3ncc(C(=O)c4cc5cc(CN6CCOCC6)ccc5[nH]4)c3N)cc2[nH]1	Cc1nc2cc(-n3ncc(C(=O)c4cc5ccc(CN6CCOCC6)cc5[nH]4)c3N)ccc2[nH]1
0	COc1cc2c(Oc3ccc(-c4cnc(Nc5ccc(F)cc5)n(C)c4=O)cc3F)ccnc2cc1OCCCN1CCOCC1	O=C(NC1CCN(Cc2ccc(OCCCN3CCOCC3)c(F)c2)CC1)c1cc(=O)c2ccc(F)cc2o1	COc1cc2c(Nc3ncc(CC(=O)Nc4cccc(F)c4)s3)ncnc2cc1OCCCN1CCC(CO)CC1	Cn1nccc1-c1cc(NC(=O)c2ccc(F)cc2F)ccc1OCCN1CCOCC1
0	COc1cc2ncnc(Nc3cc(Br)c(O)c(Br)c3)c2cc1OC	COc1cc2ncnc(N3CCC(NS(N)(=O)=O)CC3)c2cc1OC	Oc1c(CN2CCCC2)cc(Nc2ncnc3ccccc23)cc1CN1CCCC1	COc1cc2c(Nc3ccc(Br)cc3F)ncnc2cc1OCC1CCN(C(=O)CN(C)C)CC1
0	COc1c(OCCCN2CCOCC2)ccc2c3n(c(=NC(=O)c4cnc(N)nc4)nc12)CCN3	COc1cc(C(C)=O)ccc1OCCCN1CCC(c2noc3ccccc23)CC1	O=C(NC1CCN(Cc2ccc(OCCCN3CCOCC3)c(F)c2)CC1)c1cc(=O)c2ccc(F)cc2o1	COc1cccc(C(=O)Nc2ccc(OCCN3CCOCC3)c(-c3ccnn3C)c2)c1
0	O=C1NC(=O)C(c2cnc3ccccn23)=C1c1cn2c3c(cccc13)CN(C(=O)N1CCOCC1)CC2	COc1cc(CC(=O)N2CCOCC2)ccc1Nc1ncc(Cl)c(-c2cnc3ccccn23)n1	COc1cc(C(=O)N2CCOCC2)ccc1Nc1ncc(Cl)c(-c2cnc3ccccn23)n1	COc1ccc(C(=O)N2CCOCC2)cc1Nc1ncc(Cl)c(-c2cnc3ccccn23)n1
0	CC(C)C[C@@H](N)[C@H](O)C(=O)N[C@H](C(=O)N[C@H](C(=O)N[C@@H](CC(=O)O)C(=O)O)C(C)C)C(C)C	CC(C)[C@@H](Nc1ccc(CNC(=O)[C@@H]2SCCN2C(=O)C[C@H](N)Cc2cc(F)c(F)cc2F)cc1)C(=O)O	CC(C)c1nc(CN(C)C(=O)N[C@H](C(=O)N[C@@H](Cc2ccccc2)C[C@H](O)[C@H](Cc2ccccc2)NC(=O)OCc2cncs2)C(C)C)cs1	CC(C)Cc1ccc([C@H](C)C(=O)O)cc1
0	CCN1CCCC1CNC(=O)c1cc(S(=O)(=O)CC)c(N)cc1OC	COc1cc(N)c(Cl)cc1C(=O)N[C@@H]1CCN2CCC[C@@H]1C2	COc1cc(N)c(Cl)cc1C(=O)NC1CCN2CCCC1C2	CCN1CCCC1CNC(=O)c1cc(S(N)(=O)=O)ccc1OC
0	COc1cc2ncn(-c3cc(OCc4ccccc4C(F)(F)F)c(C(N)=O)s3)c2cc1OC	COc1cc(OC)cc(C(=O)NCC2(C#N)CCN(Cc3ccccc3C(F)(F)F)CC2)c1	COC(=O)C1(CNC(=O)c2cc(OC)cc(OC)c2)CCN(Cc2ccccc2C(F)(F)F)CC1	O=C(NC1CC1)c1ccc(-n2cnc3cc(OC(F)(F)F)ccc32)s1
0	Cn1cc(C=CC(=O)c2cccc(F)c2)cc1C=CC(=O)NO	CS(=O)(=O)N1Cc2ccc(/C=C/C(=O)NO)cc2C1	O=C(C=Cc1ccc2c(c1)CN(C(=O)c1cccc(C(F)(F)F)c1)C2)NO	O=C(/C=C/c1ccc2c(c1)CN(C(=O)c1cccc(C(F)(F)F)c1)C2)NO
1	COc1ccccc1N1CCN(CCN(C(=O)C2CCCCC2)c2ccccn2)CC1	Nc1ccnc(N2CCC(N(C(=O)C3CCCCC3)c3ccccn3)CC2)c1	COc1ccccc1N1CCN(CCCCCC(=O)n2c3ccccc3c3ccccc32)CC1.Cl	COc1ccccc1N1CCN(CCCCCC(=O)n2c3ccccc3c3ccccc32)CC1
0	O=C(CCCCCCC(=O)Nc1cccnc1)NO	Cc1ccc(Nc2nccc3ccc(NC(=O)CCCCCCC(=O)NO)cc23)cc1	O=C(CCCCCCC(=O)Nc1ccc2ccnc(Nc3ccc4ccccc4c3)c2c1)NO	O=C(CCCCCCC(=O)Nc1ccccc1)NO
0	C[C@@]1(CO)CN(c2cc(C(=O)Nc3ccc4c(c3)-c3c(c(C(N)=O)nn3-c3ccc(F)cc3)CC4)c(Cl)cn2)C[C@]1(C)CO	CC1(C)Oc2ccc(NC(=O)c3ncc(Cl)cc3F)cc2C2(COC(N)=N2)C12COC2	Cn1nccc1-c1cc(NC(=O)c2ccc(F)cc2F)ccc1OCCN1CCOCC1	CC1(C)Oc2ccc(NC(=O)c3ccc(F)cn3)cc2[C@@]2(COC(N)=N2)C12CC2
0	C=C1C(=O)O[C@H]2[C@H]1CCC(C)=CCC[C@@]1(C)O[C@H]21	CC1=C2[C@@H]3OC(=O)[C@@H](C)[C@@H]3[C@H](O)C[C@]2(C)C=CC1=O	CC1=C2C3OC(=O)C(C)C3C(O)CC2(C)C=CC1=O	Cc1c(C2CCN(C(=O)NC3CC3c3ccccc3)CC2)o[nH]c1=O
0	COc1cc(OC2CCN(C)CC2)ccc1Nc1ncc2c(n1)n(C1CCCC1)c(=O)n2C	COc1cc(OC2CN(C(C)=O)C2)ccc1Nc1ncc(Cl)c(-c2cnc3ccccn23)n1	COc1cc(OC2CNC2)ccc1Nc1ncc(Cl)c(-c2cnc3ccccn23)n1	COc1cc(OC2CCNCC2)ccc1Nc1ncc(Cl)c(-c2cnc3ccccn23)n1
0	CC(=O)OCC(=O)[C@@]1(O)[C@H](C)C[C@H]2[C@@H]3C=C(C)C4=Cc5c(cnn5-c5ccccc5)C[C@]4(C)[C@H]3[C@@H](O)C[C@@]21C	O=C(c1ccccn1)[C@]12Cc3cnn(-c4ccc(F)cc4)c3C=C1CCN(S(=O)(=O)c1ccc(F)cc1)C2	COc1cccc(S(=O)(=O)N2CCC3=Cc4c(cnn4-c4ccc(F)cc4)C[C@]3(C(=O)c3ccccn3)C2)c1	C[C@@H]1C[C@H]2[C@@H]3CCC4=CC(=O)C=C[C@]4(C)C3=CC[C@]2(C)[C@@]1(O)C(=O)CO
0	COCC1(CO)C(=O)C2CCN1CC2	C[C@]1(CS(=O)(=O)N2CCC(Oc3ccc(OC(F)(F)C(F)F)cc3)CC2)NC(=O)NC1=O	Cc1cc(Cl)c2c(C(=O)OCC34CCN(CC3)CC4)c[nH]c2c1	COCC(=O)N1CCC(c2ccc(C(=O)NC(=N)N)cc2C(F)(F)F)CC1
0	c1ccc(-c2nn3c(c2-c2ccnc4cc(OCCN5CCOCC5)ccc24)CCC3)nc1	c1ccc2oc(Oc3ccc(OCCN4CCCCC4)cc3)nc2c1	Cc1cc(OCCN2CCOCC2)nn1-c1ccc2ccccc2c1	c1ccc2cc(-n3ccc(OCCN4CCOCC4)n3)ccc2c1
0	CC1CNc2c(cccc2S(=O)(=O)N[C@@H](CCCNC(=N)N)C(=O)N2CC[C@@H](C)C[C@@H]2C(=O)O)C1	CCOC(=O)[C@@H](CCc1ccccc1)N[C@@H](C)C(=O)N1CCC[C@H]1C(=O)O	CCOC(=O)[C@H](CCc1ccccc1)N[C@@H](C)C(=O)N1CCC[C@H]1C(=O)O	C[C@H](N[C@@H](CCc1ccccc1)C(=O)O)C(=O)N1CCC[C@H]1C(=O)O
0	CN(c1ncccc1CNc1nc(Nc2ccc3c(c2)CC(=O)N3)ncc1C(F)(F)F)S(C)(=O)=O	C=S(=O)(NC)c1ccc(Nc2ncc(C(F)(F)F)c(N[C@@H]3CCC[C@H]3N(C)C)n2)cc1	CN=S(C)(=O)c1ccc(Nc2ncc(C(F)(F)F)c(N[C@@H]3CCC[C@H]3N(C)C)n2)cc1	CN(C)[C@@H]1CCC[C@H]1Nc1nc(Nc2ccc(S(C)(=O)=O)cc2)ncc1C(F)(F)F
0	Cc1nc(NC(=O)N2CCC[C@H]2C(N)=O)sc1-c1csc(C(C)(C)C)n1	COc1ccc(-c2csc(NC(=O)[C@H]3CCCCN3S(=O)(=O)c3ccc(C)cc3)n2)cc1	Cc1ccc(Nc2nc(C(=O)N3CCCC(C)C3C)cs2)cc1	CN(C)C[C@@H]1CCN(C(=O)Nc2nc3c(s2)-c2nc(C(C)(C)C)sc2CC3)[C@@H]1C(N)=O
0	Cn1cnc(-c2cc3nccc(Oc4ccc(NC(=S)NC(=O)Cc5ccccc5)cc4F)c3s2)c1	COc1ccc2c(Oc3ccc(CC(=O)Nc4cn(C)nc4C)c(OC)c3)ccnc2c1.O=S(=O)(O)O	Cn1nccc1-c1cc(NC(=O)c2ccc(F)cc2F)ccc1OCCN1CCOCC1	COc1ccc2c(Oc3ccc(CC(=O)Nc4cn(C)nc4C)c(OC)c3)ccnc2c1
0	CC(=O)NC(CS)C(=O)O	C[C@H](CS)C(=O)N1CCC[C@H]1C(=O)O	CCCCCCCCCCCCC/C=C/[C@@H](O)[C@H](CO)NC(C)=O	COC[C@@H](NC(C)=O)C(=O)NCc1ccccc1
0	CC[C@H](C)n1cc(C)c2c(C(=O)NCc3c(C)cc(C)[nH]c3=O)cc(-c3ccc(N4CCNCC4)nc3)cc21	Cn1cnc(-c2ccc(N)c(NC(=O)c3ccc(N4CCC5(CCNC5)CC4)nc3)c2)c1	Cn1cc(-c2ccc(N)c(NC(=O)c3ccc(N4CCC5(CCNC5)CC4)nc3)c2)cn1	Cc1cccc(Nc2ccc(-c3ccc(N4CCNCC4)nc3)cc2)n1
0	Cc1cc(Nc2nc(N[C@@H](C)c3ncc(F)cn3)ncc2Cl)n[nH]1	CC(C)Oc1cc(Nc2nc(N[C@@H](C)c3ccc(F)cn3)ncc2Cl)[nH]n1	CC(C)Oc1cc(Nc2nc(N[C@@H](C)c3ccc(F)cn3)ncc2Cl)n[nH]1	Cc1cc(Nc2cncc(N[C@@H](C)c3ncc(F)cn3)n2)n[nH]1
0	CN(C(=O)c1ccc(F)cc1C(F)(F)F)C1CCN(c2nnc(-c3ccnn3C)c3ccccc23)CC1	CC(=O)N1CCC(N(C)C(=O)N2CC(c3cc(F)ccc3F)=C[C@H]2c2ccccc2)CC1	Cn1nccc1-c1cc(NC(=O)c2ccc(F)cc2F)ccc1OCCN1CCOCC1	CN1CCC(N(C)C(=O)N2CC(c3cc(F)ccc3F)=C[C@H]2c2ccccc2)CC1
0	O=C(c1ccc(C=Cc2n[nH]c3ccccc23)cc1)N1CCNCC1	Nc1ncc(-c2ccc(C(=O)N3CCNCC3)cc2)cc1-c1ccc(C(F)(F)F)cc1	Nc1ncc(-c2ccc(C(=O)N3CCNCC3)cc2)cc1-c1ccc(C(F)(F)F)nc1	O=C(c1ccc(F)cc1)N1CCN(CCn2c(=O)[nH]c3ccccc3c2=O)CC1
0	CN(C)c1ccc(-c2nc3c(N4CCN(CC(=O)Nc5nccs5)CC4)c(Cl)cnc3[nH]2)cc1	Cc1nn(C)cc1-c1nc2c(N3CCN(Cc4ccc(Cl)cc4)CC3)c(Cl)cnc2[nH]1	Cc1cc(CN2CCN(c3c(Cl)cnc4[nH]c(-c5cccc(N6CCN(C)CC6)c5)nc34)CC2)no1	Cc1cc(CN2CCN(c3c(Cl)cnc4[nH]c(-c5ccc(N6CCN(C)CC6)cc5)nc34)CC2)no1
0	C[C@@H](Oc1cc(-n2cnc3ccc(CN4CCN(C)CC4)cc32)sc1C(N)=O)c1ccccc1C(F)(F)F	CCOc1cc(CN2CCC(Nc3nc4cc(C(N)=O)ccc4o3)CC2)cc(OCC)c1F	CCOc1cc2ncc(C(N)=O)c(Nc3cc(F)ccc3F)c2cc1N1CCN(C)CC1	CN1CCN(Cc2ccc3nc(Nc4ccc(C(F)(F)F)cn4)[nH]c3c2)CC1
0	Oc1cccc(-c2nc(N3CCOCC3)c3oc4ncccc4c3n2)c1	CN[C@@H]1CCN(c2nc(N)nc3c2oc2ncc(Cl)cc23)C1	CNC1CCN(c2nc(N)nc3c2oc2ncc(Cl)cc23)C1	Cc1ccc(-c2ncn(-c3ccc(Nc4nccc(-c5cccc(N6CCOCC6)c5)n4)cc3)n2)cn1
0	CN1CCN(Cc2ccc(NC(=O)Nc3ccc(Oc4cc(NC(=O)C5CC5)ncn4)cc3)cc2C(F)(F)F)CC1	CN1CCN(c2ccc(NC(=O)c3cc(N(C)Cc4ccc(C(F)(F)F)cc4)ncn3)cc2)CC1	CC(=O)Nc1ccc(CC(=O)N(C)C2CCN(Cc3ccc(C(F)(F)F)cc3)CC2)cc1	CNCc1cc(Oc2ccc3c(ccn3C(=O)Nc3ccc(F)c(C(F)(F)F)c3)c2)ncn1
0	CC(=O)Nc1cccc(-n2c(=O)n(C3CC3)c(=O)c3c(Nc4ccc(I)cc4F)n(C)c(=O)c(C)c32)c1	C[C@H](O)CONC(=O)c1ncc2cncn2c1Nc1ccc(I)cc1F	CC(=O)Nc1cccc(N2CCN(CCCCNS(=O)(=O)CC3CCCCC3)CC2)c1	CC(=O)Nc1cccc(C2CCN(CCCn3nc(-c4ccc(F)c(F)c4)c4ccccc4c3=O)CC2)c1
0	CO[C@H]1C=CC=C(C)C(=O)NC2=CC(=O)C(NCCN(C)C)=C(C[C@@H](C)C[C@H](OC)[C@H](O)[C@@H](C)C=C(C)[C@@H]1OC(N)=O)C2=O	CC[C@@H](C)C(=O)O[C@@H]1C[C@@H](C)C=C2C=C[C@@H](C)[C@@H](CC[C@@H]3C[C@@H](O)CC(=O)O3)[C@H]21	CN(C)CCNC(=O)c1ccc(C2(c3ccc(OCc4ccccn4)cc3)CCCO2)cn1	CN(C)Cc1cc(C(=O)N[C@@H]2CCc3ccc(Oc4ccnc5c4CCC(=O)N5)cc3C2)cc(C(F)(F)F)c1.Cl.Cl
0	O=C(NCCS(=O)(=O)c1ccc(C(F)(F)F)cn1)c1ccc(Cl)cc1	O=C(NCCN1CCCCC1)c1ccc(Oc2ncc(Cl)cc2NS(=O)(=O)c2ccc(Cl)c(C(F)(F)F)c2)cc1	O=C(NCc1cccnc1OCC(F)(F)F)c1cncc(-c2ccc(Cl)cc2)c1	O=C(NCCN1CCOCC1)c1ccc(Cl)cc1
0	O=C(Nc1ccc(OC(F)(F)F)cc1)c1sccc1NCc1ccnc2ccccc12	CC(C)CN1CCC(c2ccccc2Oc2ncccc2NC(=O)Nc2ccc(OC(F)(F)F)cc2)CC1	O=C(NCc1ccc(OC(F)(F)F)cc1)C1c2ccccc2C(=O)N1CCc1ncccn1	CC(C)(C)CN1CCC(c2ccccc2Oc2ncccc2NC(=O)Nc2ccc(OC(F)(F)F)cc2)CC1
0	Cc1ccn(-c2ccc(-c3ncco3)cc2)c(=O)c1-c1ccc2nc(N)ncc2c1	CN(CCOc1ccc(-n2ccc(OCc3ccccc3)cc2=O)cc1)Cc1ccccc1	Cn1c(SCCCN2CC[C@]3(C[C@@H]3c3ccc(C(F)(F)F)cc3)C2)nnc1-c1ccc(-c2ncco2)cc1	O=[N+]([O-])c1ccc(CCN2CCN(CCc3ccc(-c4ncco4)cc3)CC2)cc1
0	CCNC(=O)c1cc2c(-c3cc(OCCN4CCCC4)c(Cl)cc3Cl)nc(N)nc2s1	COc1cc(-n2cnc3cc(-c4ccc(Cl)cc4)sc3c2=O)ccc1OCCN1CCCC1	CCNC(=O)c1ccc(-c2ccc3c(c2)CCN(CCN2CCCC2)C3=O)cc1	CSc1nc(-c2cc(OCCN3CCCC3)c(Cl)cc2Cl)c2c(C#N)c[nH]c2n1
0	CC(C)OC(=O)CCCC=CC[C@H]1[C@@H](O)C[C@@H](O)[C@@H]1C=C[C@@H](O)COc1cccc(C(F)(F)F)c1	COC[C@@H]1C[C@H](N(C)C(C)C)CC[C@@H]1NC(=O)CNC(=O)c1cccc(C(F)(F)F)c1	COc1cccc(N2CCN(C[C@H](O)COc3ccc(C(F)(F)F)cc3)CC2)c1	CC(C)N(C)[C@@H]1CC[C@H](NC(=O)CNC(=O)c2cccc(C(F)(F)F)c2)[C@H](COc2ccccc2)C1
0	C[N+]1([O-])[C@H]2C[C@@H](OC(=O)[C@H](CO)c3ccccc3)C[C@@H]1[C@H]1O[C@@H]21	COC(=O)C(c1ccccc1)C1CCCCN1	C[NH+]1[C@H]2CC[C@@H]1CC(OC(=O)[C@@H](CO)c1ccccc1)C2	CN1C2CCC1CC(OC(=O)C(CO)c1ccccc1)C2
0	CN1CCC(COc2cnc(-c3cccc(Cn4nc(-c5cccc(C#N)c5)ccc4=O)c3)nc2)CC1	C[C@@H]1CCCN1CCCOc1ccc(-c2ccc(=O)n(C)n2)cc1	CC1CCCN1CCCOc1ccc(-c2ccc(=O)n(C)n2)cc1	COc1cc(Nc2cc(-c3cccc(C#N)c3)ccn2)ccc1N1CCN(C)CC1
0	C[N+]1(C)[C@H]2CC[C@@H]1C[C@@H](OC(=O)C(C[O-])c1ccccc1)C2	COC(=O)C(c1ccccc1)C1CCCCN1	C[NH+]1[C@H]2CC[C@@H]1CC(OC(=O)[C@@H](CO)c1ccccc1)C2	CN1C2CCC1CC(OC(=O)C(CO)c1ccccc1)C2
0	C[N+]1([O-])[C@H]2CC[C@@H]1C[C@H](OC(=O)C(CO)c1ccccc1)C2	COC(=O)C(c1ccccc1)C1CCCCN1	C[NH+]1[C@H]2CC[C@@H]1CC(OC(=O)[C@@H](CO)c1ccccc1)C2	CN1C2CCC1CC(OC(=O)C(CO)c1ccccc1)C2
0	COc1cc(C[C@@H](CO)[C@H](CO)Cc2ccc(O)c(OC)c2)ccc1O	COc1cc2c(cc1O)[C@@H](Cc1ccc(O)c(Oc3ccc(C[C@@H]4c5cc(OC)c(OC)cc5CCN4C)cc3)c1)N(C)CC2	COc1cc(/C=C/C(=O)CC(=O)/C=C/c2ccc(O)c(OC)c2)ccc1O	COc1cc(CNC(=O)CCCC/C=C/C(C)C)ccc1O
0	Cc1cccc(-c2nn3c(c2-c2ccnc4cc(C(N)=O)ccc24)CCC3)n1	Cc1ccc2c(N3CCN(CCc4cccc5c4OCc4c(C(N)=O)ncn4-5)CC3)cccc2n1	Cc1cccc(-c2nnc3n2CCN(C(=O)c2ccc(-c4cccs4)cc2)[C@@H]3C)n1	Cc1cccc(-c2nnc3n2CCN(C(=O)c2ccc(-c4ccccc4)cc2)[C@@H]3C)n1
0	O=S(=O)(N=Cc1c(O)ccc2ccccc12)c1cccs1	O=C(C=Cc1ccc2c(c1)CN(S(=O)(=O)c1cccs1)C2)NO	O=C(/C=C/c1ccc2c(c1)CN(S(=O)(=O)c1cccs1)C2)NO	Clc1c(OCCNCc2cccs2)ccc2ccccc12
0	CN(C)CCOc1ccc(-c2nc(-c3ccc4c(c3)CCC4=NO)c(-c3ccncc3)[nH]2)cc1	CCC(=C(c1ccccc1)c1ccc(OCCN(C)C)cc1)c1ccccc1	CC/C(=C(\c1ccccc1)c1ccc(OCCN(C)C)cc1)c1ccccc1	CC/C(=C(/c1ccccc1)c1ccc(OCCN(C)C)cc1)c1ccccc1
0	NC(=O)c1cccc2[nH]c(-c3ccc([C@H]4CCCN4)cc3F)nc12	Cc1cccc(Nc2nc(NC[C@@H]3CCCN3)ncc2C(N)=O)c1	Cc1cccc(Nc2nc(NC[C@H]3CCCN3)ncc2C(N)=O)c1	COc1cc(F)ccc1-c1cncc(C2CCCN2)c1
0	O=C(c1cc(Cc2n[nH]c(=O)c3ccccc23)ccc1F)N1CCN(C(=O)C2CC2)CC1	O=C(c1cc(Cc2c[nH]c(=O)c3cc(Cl)c(Cl)n23)ccc1F)N1CCC2(CCCN2)CC1	CNC(C)(C)C(=O)N1CCN(C(=O)c2cc(Cc3c[nH]c(=O)c4cc(Cl)c(Cl)n34)ccc2F)CC1	O=C(c1cc(Cc2c[nH]c(=O)c3cc(Cl)c(Cl)n23)ccc1F)N1CCC(N2CCCC2)CC1
0	O=c1[nH]c2ccc(Cl)cc2c(N[C@@H]2CN3CCC2CC3)c1-c1nc2ccccc2[nH]1	N#Cc1c(NC2CCN(Cc3ccc4c(c3)OCO4)CC2)c2cc(Cl)ccc2[nH]c1=O	O=C1NCc2c(-c3ccccc3Cl)nc(NC3CN4CCC3CC4)nc2N1c1c(Cl)cccc1Cl	O=C(Nc1cccc(-c2nc3ccccc3[nH]2)c1)c1cc(Cl)cc(Cl)c1
0	NC(=O)c1ccc2[nH]c(-c3ccc(Oc4ccc(Cl)cc4)cc3)nc2c1	COC(=O)c1ccc2[nH]c(NCCCNC(=O)c3cc(Cl)cc(Cl)c3)nc2c1	CNCc1cc(C(N)=O)ccc1Oc1ccc(Cl)c(Cl)c1	O=C(Nc1cccc(-c2nc3ccccc3[nH]2)c1)c1cc(Cl)cc(Cl)c1
0	O=C(O)CCNc1cc(N2CCc3ccccc3CC2)nc(-c2ccccn2)n1	O=C(NC1CCc2ccccc2CC1)N1CCC(c2nc(-c3ccccn3)no2)CC1	Cc1cc(C)n(-c2cc(NC(=O)Cc3ccc(S(C)(=O)=O)cc3)nc(-c3ccccn3)n2)n1	O=S(=O)(Cc1cc(N2CCOCC2)nc(-c2ccccn2)n1)c1ccccc1
0	Cc1csc(-c2nnc(Nc3ccc(Oc4ncccc4-c4ccnc(N)n4)cc3)c3ccccc23)c1	Nc1ccnc(Nc2ccc(Oc3ccccc3Cl)cc2)n1	Nc1nccc(Nc2ccc(Oc3ccc(Cl)cc3)cc2)n1	Cc1ccc(Oc2ccc(Nc3nccc(N)n3)cc2)cc1
0	O=C(O)[C@@H](c1ccc(OCc2ccc3ccccc3n2)cc1)C1CCCC1	COC(=O)C(c1ccccc1)C1CCCCN1	c1ccc(OCc2cccc(COc3ccccc3)n2)cc1	CN(C(=O)c1ccncc1)c1ccc(OCc2ccc3ccccc3n2)cc1
0	O=C(O)C1=NC(C(=O)O)CC(C=CN2c3cc(O)c(OC4OC(CO)C(O)C(O)C4O)cc3CC2C(=O)O)=C1	N#Cc1ccc(-c2ccc3c(c2)OC[C@@H]2[C@H](CO)OC(=O)N32)cn1	N#Cc1ccc(-c2ccc3c(c2)OC[C@H]2[C@H](CO)OC(=O)N32)cn1	CCC(=O)N1CCc2cc(OC)c(O)cc2C1
0	COC[C@H]1OC(=O)c2coc3c2[C@@]1(C)C1=C(C3=O)[C@@H]2CC[C@H](O)[C@@]2(C)C[C@H]1OC(C)=O	CC1=C2[C@H]3OC(=O)[C@@H](C)[C@@H]3[C@@H](O)C[C@]2(C)C=CC1=O	CC1=C2[C@@H]3OC(=O)[C@@H](C)[C@@H]3[C@H](O)C[C@]2(C)C=CC1=O	CC1=C2C3OC(=O)C(C)C3C(O)CC2(C)C=CC1=O
0	Cc1ccc(NC(=O)c2cccc(C(C)(C)C#N)c2)cc1Nc1ccc2ncn(C)c(=O)c2c1	Cc1ccc(NC(=O)c2ccc(CN3CCN(C)CC3)cc2)cc1Nc1nccc(-c2cccnc2)n1	Cc1cccc(C(=O)Nc2cccc(NC(=O)c3ccc(C(C)(C)C)cc3)c2)c1	Cc1cccc(C(=O)Nc2cccc(NC(=O)c3cccc(C(F)(F)F)c3)c2)c1
0	COCC(=O)NCC=Cc1ccc2ncnc(Nc3ccc(Oc4ccc(C)nc4)c(C)c3)c2c1	Cc1ccc(Oc2ccc(Nc3ncnc4cccc(O[C@H](C)C(=O)N(C)CCO)c34)cc2C)cn1	Cc1ccc(Oc2ccc(Nc3ncnc4cccc(O[C@@H](C)C(=O)N(C)C)c34)cc2C)cn1	Cc1ccc(Oc2ccc(Nc3ncnc4cccc(O[C@H](C)C(=O)N(C)C)c34)cc2C)cn1
0	CC(C=CC1=C(C)CCCC1(C)C)=CC=CC(C)=C/C=C/C=C(C)/C=C/C=C(C)/C=C/C1=C(C)CCCC1(C)C	CCCC1(C(=O)c2ccc(N)c(Cl)c2)CCCN1	CC(=O)c1c(O)c(C)c(O)c(Cc2c(O)c3c(c(C(=O)C=Cc4ccccc4)c2O)OC(C)(C)C=C3)c1O	Cc1coc2c1C(=O)C(=O)c1c-2ccc2c1CCCC2(C)C
0	CC(=NNC(=S)N1CCC1)c1ccccn1	CN(C)C(=O)c1ccc(C(=C2CCN(Cc3cscn3)CC2)c2ccccn2)cc1	Nc1ccnc(N2CCC(NC(=O)c3ccccn3)(c3ccccc3)CC2)c1	c1ccc(N2CCN(CCCCCCN3CCN(c4ccccn4)CC3)CC2)nc1
0	C[C@H](NC(=O)C(C#N)=Cc1cccc(Br)n1)c1ccccc1	COc1ccc([C@H](C)NC(=O)COc2cc(C(F)(F)F)c3c(-c4ccccc4)nn(C)c3n2)cc1	CC(NC(=O)C1(N)CCCN(c2ncnc3[nH]ccc23)C1)c1ccccc1	CC(NC(=O)C1(N)CCN(c2ncnc3[nH]ccc23)CC1)c1ccccc1
0	CC(C)c1cc(C(C)C)c(CC(=O)NS(=O)(=O)Oc2c(C(C)C)cccc2C(C)C)c(C(C)C)c1	CC(C(=O)NO)c1ccc(OS(=O)(=O)C(F)(F)F)cc1	CC(C)Cc1ccc(C(C)C(=O)NS(C)(=O)=O)cc1	CC(C(=O)NS(C)(=O)=O)c1ccc(OS(=O)(=O)C(F)(F)F)cc1
0	O=c1c(-c2ccc(O)cc2)coc2cc(OC3O[C@H](CO)[C@@H](O)[C@H](O)[C@H]3O)cc(O)c12	COc1ccc(C(=O)Oc2cc(O)cc3oc(-c4ccc(OC)cc4)cc(=O)c23)cc1	COc1ccc(-c2cc(=O)c3c(O)cc(O)cc3o2)cc1	O=c1c(O)c(-c2ccc(O)cc2O)oc2cc(O)cc(O)c12
0	COc1ccc(N(C(=O)Oc2c(C)cccc2C)c2ccnc(Nc3ccc(N4CCN(C)CC4)cc3)n2)c(OC)c1	Cc1ncc(-c2ccnc(Nc3ccc(N4CCN(C(=O)[C@H](C)O)CC4)cc3)n2)n1C(C)C	CN1CCN(c2ccc(Nc3ncc4c(=O)n(-c5c(Cl)cccc5Cl)ccc4n3)cc2)CC1	C=CC(=O)Nc1cccc(Oc2nc(Nc3ccc(N4CCN(C)CC4)cc3)nc3[nH]ccc23)c1
0	CC(O)=C(C#N)C(=O)Nc1ccc(C(F)(F)F)cc1	CN(Cc1ccc(C(F)(F)F)cc1)c1cc(C(=O)Nc2ccccc2)ncn1	CC(=O)Nc1ccc(CC(=O)N(C)C2CCN(Cc3ccc(C(F)(F)F)cc3)CC2)cc1	CC(=O)Nc1ccc(O)cc1
0	C[C@]12CCC3C(CC=C4C[C@@H](O)CC[C@@]43C)C1CC=C2n1cnc2ccccc21	CC1(c2ccccc2)CCN(C[C@@H]2CCc3cccnc3[C@@H](O)C2)CC1	CN1C(=O)C=CC2(C)C3CCC4(C)C(O)C(=Cc5cccnc5)CC4C3CCC12	CN1C(=O)C=CC2(C)C3CCC4(C)C(O)C(=Cc5ccccc5)CC4C3CCC12
0	C#Cc1cccc(Nc2ncnc3cc(OCCOC)c(OCCO)cc23)c1	CCN(CCO)CCCOc1cc2ncnc(Nc3cc(CC(=O)Nc4cccc(F)c4F)n[nH]3)c2cc1OC	COc1cc2c(Nc3ncc(CC(=O)Nc4cccc(F)c4)s3)ncnc2cc1OCCCN1CCC(CO)CC1	CCCN(CCO)CCCOc1cc2ncnc(Nc3cc(CC(=O)Nc4cccc(F)c4F)[nH]n3)c2cc1OC
0	O=C(NOCC(O)CO)c1cc(Br)c(F)c(F)c1Nc1ccc(I)cc1F	C[C@H](O)CONC(=O)c1ncc2cncn2c1Nc1ccc(I)cc1F	C[C@H](CO)CONC(=O)c1ncc2cncn2c1Nc1ccc(I)cc1F	O=C(NOCCO)c1ccn2cncc2c1Nc1ccc(I)cc1F
0	C[C@]12CC[C@H]3[C@@H](CCC4=CC(=O)CC[C@@]43C)[C@@H]1CC[C@@H]2OC(=O)CCC1CCCC1	CC12CCC(=O)C=C1C=CC1C2CCC2(C)C1CCC2(O)CCC(=O)O	CC(=O)SC1CC2=CC(=O)CCC2(C)C2CCC3(C)C(CCC34CCC(=O)O4)C12	CC(=O)S[C@@H]1CC2=CC(=O)CC[C@]2(C)[C@H]2CC[C@@]3(C)[C@@H](CC[C@@]34CCC(=O)O4)[C@@H]21
0	COc1ccc(C(=O)CC2(O)C(=O)Nc3c(Cl)ccc(Cl)c32)cc1	COc1ccc(CN2CCC(C#N)(CNC(=O)c3cc(OC)cc(OC)c3)CC2)cc1	COC(=O)C1(CNC(=O)c2cc(Cl)cc(Cl)c2)CCN(Cc2ccc(OC)cc2)CC1	COc1ccc(CCN2CCC(C(=O)c3ccc(Cl)cc3)CC2)cc1
0	COc1cc2nccc(Oc3ccc(NC(=O)NC4CC4)c(Cl)c3)c2cc1C(N)=O	COc1ccc2c(Oc3ccc(CC(=O)Nc4cn(C)nc4C)c(OC)c3)ccnc2c1.O=S(=O)(O)O	COc1ccc2c(Oc3ccc(CC(=O)Nc4cn(C)nc4C)c(OC)c3)ccnc2c1	COc1c(NC(=O)Nc2ccc(Oc3ccnc(Nc4ccccc4)c3)c3ccccc23)cc(C(C)(C)C)cc1C(=O)NC1COC1
0	CC(=O)Nc1nc(C)c(-c2ccc(Cl)c(S(=O)(=O)NCCO)c2)s1	CC(=O)Nc1cccc(N2CCN(CCCCNS(=O)(=O)c3ccc(C)cc3)CC2)c1	CNC(=O)c1nc(-c2ccc(Cl)c(S(=O)(=O)Nc3cccc(F)c3F)c2)cnc1N	O=S(=O)(NCCO)c1ccc(-c2ccnc3[nH]c(C4CC4)cc23)cc1
1	CN(C)CCOC1=Cc2ccccc2Sc2ccc(Cl)cc21	C[NH+](C)CCCN1c2ccccc2Sc2ccc(Cl)cc21	CN(CCOc1ccc(Cl)cc1)CCc1ccccc1	CN(CCOc1ccccc1)CCc1ccc(Cl)cc1
0	Cc1ccccc1C(=O)c1ccc(Nc2ccc(Br)cc2N)cc1Cl	Cc1cc(NCc2c(C)cccc2C)c2cccc(C(N)=O)c2n1	Cc1cc(NCc2c(Cl)ccc(Cl)c2Cl)c2cccc(C(N)=O)c2n1	COc1ccc(Br)cc1CCc1c(Cl)cccc1C(=O)NC(=N)N
0	Cn1c(=O)c(-c2c(Cl)cccc2Cl)cc2cnc(Nc3cccc(C(=O)O)c3)nc21	COc1cc(Nc2ncc3c(=O)n(-c4c(Cl)cccc4Cl)ccc3n2)ccc1N1CCN(C)CC1	CN1CCN(c2ccc(Nc3ncc4c(=O)n(-c5c(Cl)cccc5Cl)ccc4n3)cc2)CC1	CN1CCN(c2ccc(Nc3ncc4c(=O)n(-c5c(Cl)cccc5Cl)ccc4n3)cc2CO)CC1
0	CC(C)[C@H](CO)Nc1nc(Nc2ccc(C(=O)O)c(Cl)c2)c2ncn(C(C)C)c2n1	COc1cc(Nc2nn3c(N[C@@H](CO)C(C)C)cc(C(C)C)nc3c2C(N)=O)cc(OC)c1	COc1cc(Nc2nn3c(N[C@@H](CO)C(C)C)cc(-c4ccccc4)nc3c2C(N)=O)cc(OC)c1	CC[C@H](CO)Nc1nc(NCc2ccccc2)c2ncn(C(C)C)c2n1
0	CC(=O)c1c(C)c2cnc(Nc3ccc(N4CCNCC4)cn3)nc2n(C2CCCC2)c1=O	Cc1nc(NC2CCCC2)sc1-c1ccnc(Nc2ccc(N3CCOCC3)cn2)n1	Clc1nccc2c3cnc(Nc4ccc(N5CCNCC5)cn4)nc3n(C3CCCC3)c12	Fc1nccc2c3cnc(Nc4ccc(N5CCNCC5)cn4)nc3n(C3CCCC3)c12
0	N#CC(=C(N)Sc1ccccc1N)C(C#N)=C(N)Sc1ccccc1N	NC(=O)N1c2ccccc2C=Cc2ccccc21	NC(=O)C(c1ccccc1)(c1ccccc1)c1ccccc1	N#Cc1cccnc1-c1ccc(C(=O)Nc2ccccc2N)cc1
0	O=C(O)[C@H]1O[C@H](Oc2cc3oc(-c4ccccc4)cc(=O)c3c(O)c2O)[C@H](O)[C@@H](O)[C@@H]1O	COc1ccc(-c2cc(=O)c3c(OC)cc(OC)cc3o2)cc1	COc1ccc(C(=O)Oc2cc(O)cc3oc(-c4ccc(OC)cc4)cc(=O)c23)cc1	COc1ccc(-c2cc(=O)c3c(O)cc(O)cc3o2)cc1
0	C[C@@H]1COC(Nc2ccc3ncnc(Nc4ccc(OCc5nccs5)c(Cl)c4)c3c2)=N1	CNC(=O)C(C)Oc1cccc2ncnc(Nc3ccc(OCc4ccccn4)c(Cl)c3)c12	CNC(=O)[C@@H](C)Oc1cccc2ncnc(Nc3ccc(OCc4ccccn4)c(Cl)c3)c12	CN1CCC(Oc2cccc3ncnc(Nc4ccc(OCc5ccccn5)c(Cl)c4)c23)CC1
0	CS(=O)(=O)c1cccc(CNc2nc(Nc3ccc4c(c3)CCC(=O)N4)ncc2C(F)(F)F)c1	C=S(=O)(NC)c1ccc(Nc2ncc(C(F)(F)F)c(N[C@@H]3CCC[C@H]3N(C)C)n2)cc1	CN=S(C)(=O)c1ccc(Nc2ncc(C(F)(F)F)c(N[C@@H]3CCC[C@H]3N(C)C)n2)cc1	CN(C)[C@@H]1CCC[C@H]1Nc1nc(Nc2ccc(S(C)(=O)=O)cc2)ncc1C(F)(F)F
0	CNC(=O)c1ccccc1Nc1nc(Nc2ccc(N3CCOCC3)cc2OC)ncc1Cl	COc1cc(N2CCOCC2)ccc1Nc1ncc(Cl)c(-c2cnc3ccccn23)n1	COc1cc2c(cc1Nc1ncc(Cl)c(Nc3ccc(N4CCOCC4)cc3OC)n1)CCN(CC(=O)N(C)C)CC2	COc1cc(N2CCN(C(C)=O)CC2)ccc1Nc1ncc(Cl)c(Nc2ccc(N3CCN(C(C)=O)CC3)cc2OC)n1
0	CCc1nc(-c2cccc(C)c2)c(-c2ccnc(NC(=O)c3ccccc3)c2)s1	CC(=O)N1CCN(Cc2ccnc(Nc3ncc(-c4ccccc4)s3)c2)CC1	Cc1cccc(C(=O)Nc2cccc(NC(=O)c3cccc(C)c3)c2)c1	Cc1cccc(C(=O)Nc2cccc(NC(=O)c3ccncc3)c2)c1
0	COc1cc(N2CCN(C)CC2)ccc1Nc1nc(N)c(C(=O)c2c(Cl)cccc2Cl)s1	COc1cc(N2CCN(C(N)=O)CC2)ccc1Nc1ncc(Cl)c(-c2cnc3ccccn23)n1	COc1cc(N2CCN(C(C)=O)CC2)ccc1Nc1ncc(Cl)c(-c2cnn3ccccc23)n1	COc1cc(N2CCN(C(C)=O)CC2)ccc1Nc1ncc(Cl)c(Nc2ccc(N3CCN(C(C)=O)CC3)cc2OC)n1
0	CCNC(=O)Nc1ccc2ncc(Nc3ccc(C)cc3)nc2n1	CCNC(=O)Nc1cccc(CCN2CCN(c3cccc4nc(C)ccc34)CC2)c1	Cc1ccc(Nc2nccc3ccc(NC(=O)CCCCCCC(=O)NO)cc23)cc1	Cc1ccc(Oc2ccc(Nc3cncc(N)n3)cc2)cc1
0	Cc1cncc2cccc(S(=O)(=O)N3CCCN(C(=O)CN)C[C@@H]3C)c12	C[C@@H]1CN(CC2(C(N)=O)CC2)CCN1S(=O)(=O)c1ccc([C@@](C)(O)C(F)(F)F)cc1	CC1CN(CC2(C(N)=O)CCC2)CCN1S(=O)(=O)c1ccc(C(C)(O)C(F)(F)F)cc1	C[C@@H]1CN(CC2(C(N)=O)CCC2)CCN1S(=O)(=O)c1ccc(C(C)(O)C(F)(F)F)cc1
0	c1ccc(CNc2nc(NCc3ccccc3)c3ccccc3n2)cc1	O=C(NCc1ccccc1)N1CCC(CNc2ncccn2)CC1	c1ccc(CCc2cccc(CCc3ccccc3)n2)cc1	CC[C@H](CO)Nc1nc(NCc2ccccc2)c2ncn(C(C)C)c2n1
0	Cc1cccc(-c2nn(C(=S)Nc3ccccc3)cc2-c2ccnc3ccccc23)n1	Cc1ccc2c(N3CCN(CCc4cccc(NC(=O)c5ccccc5)c4)CC3)cccc2n1	Cc1ccc2c(N3CCN(CCc4cccc(NC(=O)Nc5ccccc5)c4)CC3)cccc2n1	c1ccc(-n2cc(-c3ccnc4ccccc34)cn2)cc1
0	CCC(=O)O[C@]1(C(=O)CO)CC[C@H]2[C@@H]3CCC4=CC(=O)CC[C@]4(C)[C@H]3CC[C@@]21C	CC12CCC(=O)C=C1C=CC1C2CCC2(C)C1CCC2(O)CCC(=O)O	CC(=O)SC1CC2=CC(=O)CCC2(C)C2CCC3(C)C(CCC34CCC(=O)O4)C12	CC(=O)S[C@@H]1CC2=CC(=O)CC[C@]2(C)[C@H]2CC[C@@]3(C)[C@@H](CC[C@@]34CCC(=O)O4)[C@@H]21
0	COCCOC(=O)C1=C(C)NC2=C(C(=O)CC(c3ccccc3OC)C2)C1c1cccc(O)c1	COC(=O)C1=C(C)NC(C)=C(C(=O)OCC(C)C)C1c1ccccc1[N+](=O)[O-]	COC(=O)C1=C(C)NC(C)=C(C(=O)OCCN(C)Cc2ccccc2)C1c1cccc([N+](=O)[O-])c1	CCOC(=O)C1=C(C)NC(C)=C(C(=O)OC)C1c1cccc([N+](=O)[O-])c1
0	COc1cc2c(Oc3ccc4[nH]c(C)cc4c3F)ncnc2cc1OCCCN1CCCC1	COC[C@@H](O)COc1cn2ncnc(Oc3ccc4[nH]c(C)cc4c3F)c2c1C	Cc1cc2c(F)c(Oc3ncnn4cc(OCCCS(C)(=O)=O)c(C)c34)ccc2[nH]1	COc1cc2c(Oc3ccc4[nH]c(C)c(C)c4c3)ncnc2cc1OCCN1CCN(CC(C)=O)CC1
0	Cc1ccc(C(=O)Nc2cccc(C(F)(F)F)c2)cc1Nc1nc(-c2cccnc2)nc2c1cnn2C	Cn1nccc1-c1cc(NC(=O)c2cccc(C(F)(F)F)c2)ccc1OCCN1CCOCC1	Cc1cccc(C(=O)Nc2cccc(NC(=O)c3cccc(C(F)(F)F)c3)c2)c1	Cc1ccc(NC(=O)c2ccc(CN3CCN(C)CC3)cc2)cc1Nc1nccc(-c2cccnc2)n1
0	CN[C@@H]1C[C@H]2O[C@@](C)([C@@H]1OC)n1c3ccccc3c3c4c(c5c6ccccc6n2c5c31)C(=O)N[C@H]4O	Cc1c(C2CCN(C(=O)NC3CC3c3ccccc3)CC2)o[nH]c1=O	Cn1ncc(C(=O)N2CCC(Nc3cc(=O)n(C)c4ccccc34)CC2)c1Cl	CNC(=O)Cn1c(=O)n(C2CCN(CC[C@H](Oc3cc(OC)ccc3C)C(C)C)CC2)c2ccccc21
1	COc1ccc(S(=O)(=O)N(CCO)c2ccccc2CN(C)CC=Cc2ccc(Cl)cc2)cc1	CN(C/C=C/c1ccc(-c2ccccc2)cc1)Cc1coc2ccccc12.Cl	CN(C/C=C/c1ccc(-c2ccccc2)cc1)Cc1cccc2cc[nH]c12.Cl	COc1ccc(/C=C/CN(C)Cc2ccc3c(c2)CCCCC3)cc1.Cl
0	CCCCC(C=O)NC(=O)C(CC(C)C)NC(=O)OCc1ccccc1	NCCCC[C@H](NC(=O)OCc1ccccc1)C(=O)c1noc(CN2CCN(C(=O)CCCc3ccccc3)CC2)n1	NCCCC[C@H](NC(=O)OCc1ccccc1)C(=O)c1noc(Cc2ccc(OCCc3ccccc3)cc2)n1	CC(C)CCNC(=O)c1ccc(Cc2nc(C(=O)[C@H](CCCCN)NC(=O)OCc3ccccc3)no2)cc1
0	O=c1c(O)c(-c2ccc(O)c(O)c2)oc2cc(O)ccc12	COc1ccc(-c2cc(=O)c3c(O)cc(O)cc3o2)cc1	O=C(O)/C=C/c1ccc(Cc2c(-c3ccccc3)c(=O)oc3cc(O)ccc23)cc1	O=c1c(O)c(-c2ccc(O)cc2O)oc2cc(O)cc(O)c12
0	Cc1nc(C(=O)NCC(=O)O)c(O)c2ccc(Oc3ccccc3)cc12	Oc1ccc2nc(Cc3ccc(Oc4ccccc4)cc3)[nH]c2c1	CC(=O)Nc1ccc2nc(Cc3ccc(Oc4ccccc4)cc3)[nH]c2c1	COc1ccc2c(C(=O)NCCO)nc(C#N)c(-c3ccccc3)c2c1
0	CNc1nc(-c2ccc3c(N)n[nH]c3c2)cc(N2C[C@@H](C(=O)NC3CCCCC3)CC[C@H]2C)n1	CC(C)[C@H]1CC[C@@H](N2CC(NC(=O)CNc3n[nH]c4ccc(C(F)(F)F)cc34)C2)CC1	CC(C)C1CCC(N2CC(NC(=O)CNc3n[nH]c4ccc(C(F)(F)F)cc34)C2)CC1	Cn1cc(-c2ccc3c(c2)[nH]c2c(C(N)=O)ccc(NC4CCCCC4)c23)cn1
0	COc1cc2c(Nc3ccc(NC(=O)c4ccccc4)cc3)ncnc2cc1OCCCN1CCOCC1	COc1cccc(C(=O)Nc2ccc(OCCN3CCOCC3)c(-c3ccnn3C)c2)c1	COc1cc2ncnc(Nc3cccc(Cl)c3F)c2cc1CN1CCOCC1	COc1cc2c(Nc3ncc(CC(=O)Nc4cccc(F)c4)s3)ncnc2cc1OCCCN1CCC(CO)CC1
0	COc1ccc2c3n(c(=NC(=O)c4cccnc4)nc2c1OC)CCN3	COc1cccc2nc(C#Cc3cccnc3)ccc12	COc1ccc(NC(=O)N2CCNC[C@@H]2COc2cccnc2)cc1.Cl	COc1ccc(NC(=O)N2CCNC[C@@H]2COc2cccnc2)cc1
0	CCOc1cc(CC(=O)N[C@@H](CC(C)C)c2ccccc2N2CCCCC2)ccc1C(=O)O	CCOc1cc2ncc(C(N)=O)c(Nc3cccc(Cl)c3Cl)c2cc1N1CCCN(C(C)C)CC1	O=C(O)c1cnc2c(N3CCN(CCc4ccc(OCCCN5CCCCCC5)cc4)CC3)cccc2c1	O=C(O)c1ccnc2c(N3CCN(CCc4ccc(OCCCN5CCCCCC5)cc4)CC3)cccc12
0	Cn1cc(C2=C(c3cn(C4CCN(Cc5ccccn5)CC4)c4ccccc34)C(=O)NC2=O)c2ccccc21	O=C1NC(=O)C(c2nn(CCCN3CCCC3)c3ccccc23)=C1c1cn(-c2ccc3ccccc3c2)c2ccccc12	c1ccc(Cn2ccc3c(OC4CCN(Cc5ccccn5)CC4)ncnc32)cc1	CN1CCN(CCCn2nc(C3=C(c4cn(-c5ccc6ccccc6c5)c5ccccc45)C(=O)NC3=O)c3ccccc32)CC1
0	CN1CCN(c2cc(C(=O)Nc3ccc4c(c3)-c3c(c(C(N)=O)nn3-c3ccc(F)cc3)CC4)c(Cl)cn2)CC1	CC(C)Oc1cc2ncc(C(N)=O)c(Nc3ccc(Cl)c(Cl)c3)c2cc1N1CCN(C)CC1	CCOc1cc2ncc(C(N)=O)c(Nc3ccc(F)c(Cl)c3)c2cc1N1CCN(C)CC1	CN1CCN(c2ccc(NC(=O)c3cc(N(C)Cc4ccc(C(F)(F)F)cc4)ncn3)cc2)CC1
0	CN(C)CC=CC(=O)Nc1cc2c(Nc3ccc(F)c(Cl)c3)ncnc2cc1O[C@H]1CCOC1	COc1ccc(NC(=O)/C=C/CN(C)C)cc1Nc1ncc(Cl)c(-c2cnn3ccccc23)n1	COc1cc2c(Nc3ccc(Br)cc3F)ncnc2cc1OCC1CCN(C(=O)CN(C)C)CC1	CN(C)C/C=C/C(=O)N1CCOc2cc3ncnc(Nc4ccc(F)c(Cl)c4)c3cc21
0	N#CC(=C1Nc2ccccc2S1)c1ccnc(OCc2ccc(CN3CCOCC3)cc2)n1	CCOC(=O)C1=C(CN2CCOCC2)NC(c2nccs2)=NC1c1ccccc1[N+](=O)[O-]	CCOC(=O)C1=C(CN2CCOCC2)NC(c2nccs2)=NC1c1ccccc1Cl	N#Cc1cnc(Nc2cc(CN3CCOCC3)ccn2)s1
0	COc1ccc(-n2nc(C(N)=O)c3c2C(=O)N(c2ccc(N4CCCCC4=O)cc2)CC3)cc1	O=C(c1ccncc1)N1CCN(c2ccc(OCCCN3CCCCC3)cc2)C(=O)C1	CC(C)(C)C(=O)N1CCN(c2ccc(OCCCN3CCCCC3)cc2)C(=O)C1.Cl	CC(C)(C)C(=O)N1CCN(c2ccc(OCCCN3CCCCC3)cc2)C(=O)C1
0	COC1=CC(C)=C[C@@H](C)[C@@H](O)[C@@H](C)CC(C)=CC=C[C@H](OC)[C@@H]([C@@H](C)[C@@H](O)[C@H](C)[C@@]2(O)C[C@@H](O)[C@H](C)[C@@H](C(C)C)O2)OC1=O	CC1=C2[C@H]3OC(=O)[C@@H](C)[C@@H]3[C@@H](O)C[C@]2(C)C=CC1=O	CC1=C2[C@@H]3OC(=O)[C@@H](C)[C@@H]3[C@H](O)C[C@]2(C)C=CC1=O	CC1=C2C3OC(=O)C(C)C3C(O)CC2(C)C=CC1=O
0	CCCC[N+]1(C)[C@H]2CC(OC(=O)[C@H](C[O-])c3ccccc3)C[C@@H]1[C@H]1O[C@@H]21	CCOC(=O)[C@@H]1C2CCC(C[C@@H]1OC(=O)c1ccccc1)N2C	C[NH+]1[C@H]2CC[C@@H]1CC(OC(=O)[C@@H](CO)c1ccccc1)C2	CN1C2CCC1CC(OC(=O)C(CO)c1ccccc1)C2
0	CCOC(=O)c1c(C(C#N)=CN)c2ccc(Cl)c(Cl)c2n1C	CCOC(=O)c1nn(-c2ccc(Cl)cc2)/c(=N/c2nc(-c3ccccc3)cc(-c3ccccc3)c2C#N)s1	CCOC(=O)c1ccc(-c2ccc(OCCCN3CCCCC3)cc2)cc1	CCOC(=O)c1ccc(CCN2CCN(CCc3ccc([N+](=O)[O-])cc3)CC2)cc1
0	CCN1C[C@]2(OC(=O)c3ccccc3NC(C)=O)CC[C@H](OC)[C@@]34[C@@H]2C[C@@H]([C@@H]13)[C@@]1(O)C[C@H](OC)[C@H]2C[C@@H]4[C@]1(O)[C@H]2OC	CC(=O)Nc1cccc(Nc2ncnc(N3CCC(OCc4ccc(C)cc4)CC3)n2)c1C	CCN(C)C(=O)c1ccc(C(=C2CCN(Cc3ccc(F)cc3)CC2)c2ccccc2NC(C)=O)cc1	CCN1C[C@@]2(COC)C3[C@@H](OC)[C@H]4C1[C@]3(C(OC)C[C@H]2O)C1C[C@]2(O)C(OC)C(O)[C@@]4(OC(C)=O)C1[C@H]2OC(=O)c1ccccc1
0	COc1cc(N2CCC(N3CCN(C)CC3)CC2)ccc1Nc1ncc(Cl)c(Nc2ccccc2S(=O)(=O)C(C)C)n1	COc1cc2c(cc1Nc1ncc(Cl)c(Nc3ccccc3S(=O)(=O)C(C)C)n1)CCC(N)C2(C)C	COc1cc2c(cc1Nc1ncc(Cl)c(Nc3ccccc3S(=O)(=O)C(C)C)n1)CC/C(=N\N1CCN(C)CC1)C2(C)C	Cc1cc(Nc2ncc(Cl)c(Nc3ccccc3S(=O)(=O)C(C)C)n2)c(OC(C)C)cc1C1CCN(C)CC1
0	COc1ccc(C2=N[C@H](c3ccc(Cl)cc3)[C@H](c3ccc(Cl)cc3)N2C(=O)N2CCNC(=O)C2)c(OC(C)C)c1	COc1ccc(Cl)c(-c2ccc(NC(=O)c3ccnn3C)nc2N)c1	COc1cc(N2CCNC(=O)C2)ccc1Nc1ncc(Cl)c(-c2cnc3ccccn23)n1	COc1cc2c(cc1OC(C)C)[C@H](c1ccc(Cl)cc1)N(c1ccc(N(C)C[C@H]3CC[C@H](N4CCNC(=O)C4)CC3)cc1)C(=O)C2
0	CCCCCCCCCCCCCCCCCCOP(=O)([O-])OC1CC[N+](C)(C)CC1	CCCCCCCN1CCC(C(=O)c2ccc(Cl)cc2)CC1	CCCCCCCN1CCC(C(=O)c2ccccc2)CC1	CCCCCCCC[N+](C)(C)C
0	O=C(O)C1(Cc2cccc(Nc3nccs3)n2)CCC(Oc2cccc(Cl)c2F)CC1	COC(=O)C1=C(CN2CCOC[C@H]2C(=O)O)NC(c2nccs2)=N[C@H]1c1ccc(F)cc1Cl	COC(=O)C1=C(CN2CCOC[C@H]2C(=O)O)NC(c2nccs2)=NC1c1ccc(F)cc1Cl	O=C(OCc1ccccc1)N1CCC(CNc2nccs2)CC1
0	Oc1ccc2ccccc2c1SSc1c(O)ccc2ccccc12	CC(C)NC[C@@H](O)COc1cccc2ccccc12	CC(C)[N+]CC(O)COc1cccc2ccccc12	Nc1ccc2cc3ccccc3cc2c1
0	FC(F)(F)c1ccc(C=Cc2nc(COc3ccc(CCCCn4ccnn4)cc3)co2)cc1	N#Cc1ccc(OCCN2CC3CN(CCNS(=O)(=O)Cc4ccc(C(F)(F)F)cc4)CC(C2)O3)cc1	N#Cc1ccc(OCCCN2CC3CN(CCNS(=O)(=O)Cc4ccc(C(F)(F)F)cc4)CC(C2)O3)cc1	O=c1cc(OCc2ccc(C(F)(F)F)cc2)ccn1-c1ccc(OCCN2CCCC2)cc1
0	O=C(O)c1ccc(-c2c[nH]c3ncc(-c4ccccc4)cc23)cc1C1CCCC1	NC(=O)c1cnc(N[C@H]2CCCNC2)c2cc(-c3ccccc3)sc12	O=C(Nc1c[nH]c2ncc(-c3ccccc3F)cc12)c1cnn2ccc(NC[C@H]3CCNC[C@@H]3F)nc12	CN1CCN(Cc2ccc(-c3cnc4[nH]cc(-c5ccc6[nH]ccc6c5)c4c3)cc2)CC1
0	Nc1nc(N)c(N=O)c(OCC2CCCCC2)n1	Cn1cc2c(OCC3CCN(CCc4ccc(N)cc4)CC3)nc3ccccc3c2c1	NC1=N[C@]2(CO1)c1cc(OCC3CCCCC3)ccc1Oc1ccc(-c3cncnc3)cc12	CNC(=O)c1c(NCCC2CCCC2)nc(C#N)nc1OCC1CCN(C)CC1
0	COc1cc2c(cc1-c1c(C)noc1C)ncc1[nH]c(=O)n([C@H](C)c3ccccn3)c12	COc1cc(/C=C/c2nc3ccccc3c(=O)[nH]2)ccc1-n1cnc(C)c1	Cc1noc(C)c1-c1[nH]c2ccccc2c1CCNCc1ccc(C=CC(=O)NO)cc1	Cc1noc(C)c1-c1[nH]c2ccccc2c1CCNCc1ccc(/C=C/C(=O)NO)cc1
0	C[C@H](NC(=Nc1cccc2ccccc12)NC#N)c1ccccc1	Cc1cccc(N=C(NC#N)c2ccc(-c3ccc(Cl)cc3)o2)c1	C[C@H](NC(=O)c1c(CN2CCC(N3CCCCC3)CC2)c(-c2cccc(C(F)(F)F)c2)nc2ccccc12)c1ccccc1	CC(C)NC[C@@H](O)COc1cccc2ccccc12
0	CC1=C(C(=O)Nc2cc3cn[nH]c3cc2F)C(c2ccc(Cl)cc2F)NC(c2ccnc(Cl)c2)=N1	CC1(C)C[C@@H](NC(=O)c2cccc3[nH]ncc23)c2cc(-c3ccc(Cl)cc3)c(-c3ccc(Cl)cc3Cl)nc2O1	CC1(C)C[C@H](NC(=O)c2ccc3cn[nH]c3c2)c2cc(-c3ccc(Cl)cc3)c(-c3ccc(Cl)cc3Cl)nc2O1	CC1(C)C[C@@H](NC(=O)c2ccc3[nH]ncc3c2)c2cc(-c3ccc(Cl)cc3)c(-c3ccc(Cl)cc3Cl)nc2O1
0	Cc1cc([C@@H](C)Nc2ccccc2C(=O)O)c2nc(N3CCOCC3)cc(=O)n2c1	CN1C2CCCC1CC(NC(=O)c1cccc3oc(N4CCOCC4)nc13)C2	CN1[C@@H]2CCC[C@@H]1CC(NC(=O)c1cccc3oc(N4CCOCC4)nc13)C2	Cc1cnc(Nc2cc(N3CCOCC3)nc(N[C@@H](C)c3ccc(F)cn3)n2)s1
0	CC[C@H](Nc1ncnc2[nH]cnc12)c1nc2cccc(F)c2c(=O)n1-c1ccccc1	Cc1nc2cccc(F)c2c(=O)n1-c1ccc(OC2CCN(C3CCC3)CC2)cc1	CC[C@H](Nc1nc(N)nc(N)c1C#N)c1nc2cccc(C#CCCCC(=O)N3CCOCC3)c2c(=O)n1-c1ccccc1	CC[C@H](Nc1nc(N)nc(N)c1C#N)c1nc2cccc(C#CCCCC(=O)N3CCCC3)c2c(=O)n1-c1ccccc1
0	C[C@@H]1[C@H]2C3=CC[C@@H]4[C@@]5(C)CC[C@H](O)C(C)(C)[C@@H]5CC[C@@]4(C)[C@]3(C)CC[C@@]2(C(=O)O)CC[C@H]1C	CC1CC2C3CCC4N(C)C(=O)C=CC4(C)C3CCC2(C)C1O	COC(=O)[C@]12CCC(C)(C)C[C@H]1[C@H]1C(=O)C=C3[C@@](C)(CC[C@H]4C(C)(C)C(=O)C(C#N)=C[C@]34C)[C@]1(C)CC2	CC1(C)[C@@H](O)CC[C@@]2(C)[C@H]1CC[C@]1(C)[C@@H]2C(=O)C=C2[C@@H]3C[C@@](C)(C(=O)O)CC[C@]3(C)CC[C@]21C
0	Cc1ccc(CN2CCNCC2)cc1NC(=O)CNc1ccc(F)c(F)c1	Cl.Cl.Cl.Cl.Cl.Cl.Cl.Cl.c1cc(CN2CCCNCCNCCCNCC2)ccc1CN1CCCNCCNCCCNCC1	CC1CN(Cc2ccc(CC(=O)N3CCC(Nc4cccc(F)c4)CC3)cc2)CCN1	C[C@H]1CN(Cc2ccc(CC(=O)N3CCC(Nc4cccc(F)c4)CC3)cc2)CCN1
0	OCc1ccccc1O[C@@H]1O[C@H](CO)[C@@H](O)[C@H](O)[C@H]1O	CSc1ccc(Oc2ccccc2CN(C)C)cc1	O=S(=O)(c1ccc(/C=C/c2ccc(F)cc2)cc1)c1ccccc1CO	c1ccc(C(Cc2ccccc2OC2CC2)N2CCNCC2)cc1
0	COc1cc(N2CCC(N3CCN(C)CC3)CC2)ccc1Nc1ncnc(Nc2ccccc2S(=O)(=O)C(C)C)n1	COc1cc2c(cc1Nc1ncc(Cl)c(Nc3ccccc3S(=O)(=O)C(C)C)n1)CCC(N)C2(C)C	Cc1cc(Nc2ncc(Cl)c(Nc3ccccc3S(=O)(=O)C(C)C)n2)c(OC(C)C)cc1C1CCN(C)CC1	COc1cc2c(cc1Nc1ncc(Cl)c(Nc3ccccc3S(=O)(=O)C(C)C)n1)CC/C(=N\N1CCN(C)CC1)C2(C)C
0	CCc1cccc(CC)c1NC(=O)N1Cc2[nH]nc(NC(=O)c3ccc(N4CCN(C)CC4)cc3)c2C1	Nc1ccccc1NC(=O)c1ccc(N2CCN(C(=O)/C=C/c3ccc(F)cc3)CC2)cc1	COc1ccc(/C=C/C(=O)N2CCN(c3ccc(C(=O)Nc4ccccc4N)cc3)CC2)cc1	Cc1ccc(/C=C/C(=O)N2CCN(c3ccc(C(=O)Nc4ccccc4N)cc3)CC2)cc1
0	COc1ccc(Cn2ccc3ccc(C(=O)NO)cc32)cc1	COC(=O)C1(CNC(=O)c2cc(Cl)cc(Cl)c2)CCN(Cc2ccc(OC)cc2)CC1	COC(=O)C1(CNC(=O)c2cc(OC)cc(OC)c2)CCN(Cc2ccc(OC)cc2)CC1	COc1ccc(CN2CCC(C#N)(CNC(=O)c3cc(OC)cc(OC)c3)CC2)cc1
0	COc1ccc(-c2coc3cc(O)cc(O)c3c2=O)cc1	COc1ccc(C(=O)Oc2cc(O)cc3oc(-c4ccc(OC)cc4)cc(=O)c23)cc1	O=c1c(O)c(-c2ccc(O)cc2O)oc2cc(O)cc(O)c12	COc1ccc(-c2cc(=O)c3c(O)cc(O)cc3o2)cc1
0	CN1CCN(CCOc2cc(OC3CCOCC3)c3c(Nc4c(Cl)ccc5c4OCO5)ncnc3c2)CC1	Cc1cc(OCCN2CCN(C)CC2)nn1-c1ccc(Cl)c(Cl)c1	COc1cc2ncnc(Nc3cccc(Cl)c3F)c2cc1CN1CCOCC1	CN1CCC(Oc2cccc3ncnc(Nc4ccc(OCc5ccccn5)c(Cl)c4)c23)CC1
0	O=C(C[C@@H]1CC=CCCC(=O)O[C@H](c2ccccc2)CNC1=O)NCc1ccc(Cl)cc1	NC1(C(=O)NCc2ccc(Cl)cc2)CCN(c2ncnc3[nH]ccc23)CC1	O=C(NCc1ccccc1)c1cc(Cl)ccc1NS(=O)(=O)c1ccc(Cl)cc1	CCc1cc(CNC(=O)CNCC(=O)N2CCN(C(c3ccccc3)c3ccc(Cl)cc3)CC2)cc(CC)c1CC
0	Cc1cc(Nc2cc(N3CCN(C)CC3)nc(C=Cc3ccccc3)n2)n[nH]1	Cc1nc(Nc2nc3cnc(N4CCN(C)CC4)cc3[nH]2)cc(C2CC2)c1F	CC(=O)Nc1cc(-c2cccc(N3CCN(C)CC3)n2)nc(-n2nc(C)cc2C)n1	Cc1cnc(Nc2cc(N3CCN(C)CC3)nc(N[C@@H](C)c3ccc(F)cn3)n2)s1
1	O=C(NC[C@H]1CN(c2ccc(N3CCOCC3=O)cc2)C(=O)O1)c1ccc(Cl)s1	CC(=O)NC[C@H]1CN(c2ccc(-n3cc(-c4cnccn4)cn3)c(F)c2)C(=O)O1	CC(=O)NC[C@H]1CN(c2ccc(-n3cc(-c4ccccn4)cn3)c(F)c2)C(=O)O1	O=C(NC[C@@H]1OC(=O)N2c3ccc(N4CCOCC4=O)cc3OC[C@@H]12)c1ccc(Cl)s1
0	CCCNC(=O)Nc1ccc(Oc2ncnc3cc(OC)c(OC)cc23)cc1Cl	CCOc1cc2nccc(Oc3cnc(CC(=O)Nc4n[nH]c(CC)c4C)c(OC)c3)c2cc1OC	COc1cc2c(Oc3ccc4[nH]c(C)c(C)c4c3)ncnc2cc1OCCN1CCN(CC(C)=O)CC1	COc1cc2ncnc(Oc3ccc(CC(=O)Nc4cnn(C(C)C)c4)cc3)c2cc1OC
0	Fc1ccc(Cl)cc1-c1nc(Nc2ccncc2)c2nccnc2n1	Nc1cncc(Nc2ccc(Oc3ccc(Cl)cc3)cc2)c1	Nc1ccnc(Nc2ccc(Oc3ccc(Cl)cc3)cc2)c1	O=C(O)c1ccc2c(c1)nc(Nc1cccc(Cl)c1)c1ccncc12
0	CCN1CCN(Cc2ccc(-c3cc4c(N[C@H](C)c5ccccc5)ncnc4[nH]3)cc2)CC1	CCN1CCN(Cc2cnc(-c3ccc(C(=O)Nc4ccccc4N)cc3)c(C)c2)CC1	CCN1CCN(Cc2cnc(-c3ccc(C(=O)Nc4ccccc4N)cc3)c(F)c2)CC1	CCN1CCN(Cc2cnc(-c3ccc(C(=O)Nc4ccccc4N)cc3)c(Cl)c2)CC1
0	CC(C)(C)c1cnc(CSc2cnc(NC(=O)C3CCNCC3)s2)o1	CC(C)(C)c1cc(NC(=O)n2ccc3ncc(OC4=NC=N[C@H]5CNC[C@@H]45)cc32)no1	CC(N)C1CCC(C(=O)Nc2ccncc2)CC1	CSc1nn(-c2ccccc2)c2cc(NC(=O)C3CCNCC3)ccc12
0	O=C1c2ccccc2-n2ccc3c4ccccc4nc-3c21	Cn1c(-c2ccc(OCCCN3CCCCC3)cc2)nc2ccccc2c1=O	Cn1c(-c2ccc(OCCCN3CCCC3)cc2)nc2ccccc2c1=O	c1ccc(-n2cc(-c3ccnc4ccccc34)cn2)cc1
0	Cc1ccc(Nc2cc(-c3cccc(N4C(=O)c5ccccc5C4=O)c3)ncn2)cc1NS(C)(=O)=O	Cc1c(NS(C)(=O)=O)ccc2c1C(=O)N(Cc1ccccc1-c1ccccc1)C2C(=O)NC(C)(C)C	CC(C)(C)NC(=O)C1c2ccc(NS(C)(=O)=O)cc2C(=O)N1Cc1ccccc1-c1ccccc1	CS(=O)(=O)Nc1ccc2ccc3ncc(-c4ccccc4)cc3c(=O)c2c1
0	NCC(=O)Nc1ccc(-n2nc(C(F)(F)F)cc2-c2ccc3c(ccc4ccccc43)c2)cc1	CSc1nn(-c2ccccc2)c2cc(NC(=O)C3CCNCC3)ccc12	O=C(CN1CCCN(Cc2nc3ccccc3[nH]2)CC1)Nc1ccc(C(F)(F)F)cc1	O=C(CCCCCCC(=O)Nc1ccc2ccnc(Nc3ccc4ccccc4c3)c2c1)NO
0	COc1cc(N2CCC(C(N)=O)CC2)ccc1Nc1nc(N)c(Cl)c(Nc2ccccc2S(=O)(=O)C(C)C)n1	CC(C)Oc1cc(C2CCNCC2)ccc1Nc1ncc(Cl)c(Nc2ccccc2S(=O)(=O)C(C)C)n1	COc1cc(N2CCN(C(C)=O)CC2)ccc1Nc1ncc(Cl)c(Nc2ccc(N3CCN(C(C)=O)CC3)cc2OC)n1	COc1cc2c(cc1Nc1ncc(Cl)c(Nc3ccccc3S(=O)(=O)C(C)C)n1)CCC(N)C2(C)C
0	O=C(Nc1ccccc1Br)N[C@@H]1CCN(c2ccc(C(F)(F)F)cn2)C1	CN[C@@H]1CCN(c2ccc(-n3ncc4cc(-c5ccc(C(F)(F)F)cc5)sc4c3=O)cn2)C1	CN[C@H]1CCN(c2ccc(NC(=O)c3ccc(-c4ccccc4)cc3)cn2)C1	CNC1CCN(c2ccc(NC(=O)c3ccc(-c4ccccc4)cc3)cn2)C1
0	CC(N[C@H]1C[C@@H]1c1ccccc1)c1ccc2c(c1)OCCO2	Cc1c(O)noc1C1CCN(C(=O)NC2CC2c2ccccc2)CC1	O=C(NC1CC1c1ccccc1)N1CCC(c2ncon2)CC1	Cc1noc(C2CCN(C(=O)NC3CC3c3ccccc3)CC2)n1
0	O=C(c1ccc(C(=O)N2CCC(N3CCCC3)CC2)c(Nc2ccccc2)c1)N1CCC(N2CCCC2)CC1	O=C(O)c1cccc(C(=O)N2CCC(N3CCC(Oc4ccc(Cl)c(Cl)c4)CC3)CC2)c1	O=C(c1ccccc1)N1CCC2(CC1)CCN(C(=O)N1CCCN(C3CCC3)CC1)C2	O=C(c1ccc(OC2CC(N3CCCCC3)C2)cc1)N1CCC(O)CC1
0	Cc1sc2c(c1C)C(c1ccc(Cl)cc1)=N[C@@H](CC(=O)OC(C)(C)C)c1nnc(C)n1-2	Cc1nsc(-c2nnc3n2CCN(C(=O)c2cccc(Cl)c2)[C@@H]3C)n1	Cc1nc(-c2nnc3n2CCN(C(=O)c2ccc(-c4cccs4)cc2)[C@@H]3C)sc1C	Cc1nsc(-c2nnc3n2CCN(C(=O)c2ccc(Cl)cc2)[C@@H]3C)n1
0	COc1ccc(-c2c(-c3ccc(O)cc3O)n[nH]c2C)cc1	COc1ccc(-c2c[nH]c(C(C)(C)N)n2)cc1	COc1ccc(-c2cc(NC(=O)CCCN3CCCCC3)[nH]n2)cc1	COc1ccc(-c2cc(=O)c3c(O)cc(O)cc3o2)cc1
0	CC(C)Nc1cc(C(F)(F)F)cc2nc(NC(=O)c3cccnc3)nn12	Cc1cccc(C(=O)Nc2cccc(NC(=O)c3cccc(C(F)(F)F)c3)c2)c1	O=C(CNC(=O)c1cccc(C(F)(F)F)c1)NC1CN([C@H]2CC[C@H](c3cccnc3)CC2)C1	O=C(CNC(=O)c1cccc(C(F)(F)F)c1)NC1CN(C2CCC(c3cccnc3)CC2)C1
0	Cc1ccc(-n2nc(C(C)(C)C)cc2NC(=O)Nc2ccc(OCCN3CCOCC3)c3ccccc23)cc1	c1ccc2cc(-n3ccc(OCCN4CCOCC4)n3)ccc2c1	Cn1nccc1-c1cc(NC(=O)c2cccc(C(F)(F)F)c2)ccc1OCCN1CCOCC1	Cc1cc(OCCN2CCOCC2)nn1-c1ccc2ccccc2c1
0	CN1CCN(c2ccc3[nH]c(-c4c(N)c5c(F)cccc5[nH]c4=O)nc3c2)CC1	Cc1nc2cccc(F)c2c(=O)n1-c1ccc(OC2CCN(C3CCC3)CC2)cc1	CN1CCN(c2ccc3nc(Nc4ccc(Br)cn4)[nH]c3c2)CC1	Cc1ccc(Nc2nc3ccc(N4CCN(C)CC4)cc3[nH]2)nc1
1	CC1(C)C(=O)N(CCN2CCC(C(=O)c3ccc(F)cc3)CC2)c2ccccc21	O=C(c1ccccc1)C1CCN(CCc2ccccc2)CC1	CCCCCCCN1CCC(C(=O)c2ccccc2)CC1	Cc1ccc(C(=O)C2CCN(CCc3ccccc3)CC2)cc1
0	Nc1nccc(Oc2ccc(NC(=O)c3c[nH]cc(-c4ccc(F)cc4)c3=O)cc2F)c1Cl	COc1ccc(-c2ccc(NC(=O)Nc3cc(C)ccc3F)cc2)c2c(N)noc12	Cn1nccc1-c1cc(NC(=O)c2ccc(F)cc2F)ccc1OCCN1CCOCC1	O=C1Nc2cc(NC(=O)c3c[nH]cc(-c4ccccc4F)c3=O)ccc2/C1=C/c1ccc[nH]1
0	CNC(=O)c1ccc(C)c(-n2c(C)cc(OCc3ccc(F)cc3F)c(Br)c2=O)c1	CNCc1cc(C(=O)NC)ccc1Oc1ccc(Cl)cc1Cl	CNC(=O)c1ccc(-c2ccc3c(c2)CCN(CCN2CCCC2)C3=O)c(F)c1	CNCc1cc(C(=O)NC)ccc1Oc1ccc(Cl)cc1C
0	CN(C)C(=O)c1ccc(S(=O)(=O)c2ccc(NC(=O)[C@@](C)(O)C(F)(F)F)c(Cl)c2)cc1	NC(=O)c1ccc(S(=O)(=O)c2ccc(C=Cc3ccc(F)cc3F)cc2)cc1	CNCc1cc(C(=O)N(C)C)ccc1Oc1ccc(Cl)cc1C	CN(C)C(=N)c1ccc(C(=O)Nc2ccc(Sc3ccc(C(=O)N(C)C)cc3)cc2C(=O)Nc2ccc(Cl)cn2)cc1
0	CCOC(=O)C1=C(N)Oc2ccc(Br)cc2C1C(C#N)C(=O)OCC	CCOC(=O)C1=C(CN2CCOCC2)NC(n2ncnn2)=NC1c1ccc(F)cc1Br	CCOC(=O)C1=C(C)NC(C)=C(C(=O)OC)C1c1cccc([N+](=O)[O-])c1	CCOC(=O)c1c(-c2ccc3c(c2)OCO3)csc1N
0	NC(=O)c1ccc(-c2nc(-c3ccccn3)c(-c3ccc4c(c3)OCO4)[nH]2)cc1	NC(=O)c1ccc(-c2cccc3nc(-c4cncnc4)nc(NCc4ccccn4)c23)cc1	NC(=O)c1cccc(OC2CC3CCC(C2)N3Cc2ccc3c(c2)OCO3)c1	NC(=O)c1cccc(O[C@H]2C[C@@H]3CC[C@H](C2)N3Cc2ccc3c(c2)OCO3)c1
0	COC(=O)c1ccc2c(C(=Nc3ccc(N(C)C(=O)CN4CCN(C)CC4)cc3)c3ccccc3)c(O)[nH]c2c1	CN1CCN(Cc2ccc(OC3CN(C(=O)c4nnc(-c5ccccc5)o4)C3)cc2F)CC1	COC(=O)c1ccc(CCCCN2CCC(C(O)(c3ccccc3)c3ccccc3)CC2)cc1	COC(=O)N(NC(=O)c1c(CN2CCN(C)CC2)c(-c2ccccc2)nc2ccccc12)c1ccccc1
0	CCOC(=O)C1=C(C)NC2=C(C(=O)CC(C)(C)C2)C1c1ccc(-c2ccccc2)cc1	COC(=O)C1=C(C)NC(C)=C(C(=O)OCC(C)C)C1c1ccccc1[N+](=O)[O-]	COC(=O)C1=C(C)NC(C)=C(C(=O)OCCN(C)Cc2ccccc2)C1c1cccc([N+](=O)[O-])c1	CCOC(=O)C1=C(C)NC(C)=C(C(=O)OC)C1c1cccc([N+](=O)[O-])c1
0	O=C(CCCCCCNC(=O)c1cnc(N(c2ccccc2)c2ccccc2)nc1)NO	O=C(CCCCCCNc1ncnc2ccc(F)cc12)NO	CN(C)c1ccc(C(=O)N(CCCCCC(=O)NO)CC(=O)NCc2ccccc2)cc1	O=C(CCCCCCC(=O)Nc1ccccc1)NO
0	CC1(C)Cc2c(sc(NC(=S)NC(=O)c3ccccc3)c2C(=O)O)CO1	CC(C)[C@@H](NC(=O)c1ccccc1)C(=O)N1CCC(c2ccc(Cl)cc2)CC1	CC[N+]1(C)Cc2sc(NC(=O)Nc3ccc(Cl)cc3)c(C(N)=O)c2C1.[I-]	CC1(C)Cc2c(sc(NC(=O)Nc3ccc(Cl)cc3)c2C(N)=O)C(C)(C)N1.Cl
0	COc1cc(C(C)C)c2c(c1)S(=O)(=O)N(COc1cc(=O)n3cccc(OCCN4CCCCC4)c3n1)C2=O	COc1ccc2c(c1)OC(c1ccc(OCCCN3CCCC3)cc1)C(C)S2(=O)=O	COc1ccc(COc2ccn(-c3ccc(OCCN4CCCC4)cc3)c(=O)c2)cc1	COc1ccc2c(c1)S(=O)(=O)C(C)C(c1ccc(OCCCN3CCCC3)cc1)O2
0	CC1(C)C(N(O)C(=O)Nc2ccc(Cl)cc2)N(c2ccc(Cl)cc2)C(=O)N1CC(=O)NN=CC=Cc1ccc([N+](=O)[O-])o1	CN1C(=O)NC(=O)[C@@]12Cc1ccc(NC(=O)CN3C(=O)C4(CCOCC4)OC3c3cccc(Cl)c3)cc1C2	CN1C(=O)NC(=O)[C@@]12Cc1ccc(NC(=O)CN3C(=O)C(C)(CC(F)(F)F)OC3c3cccc(Cl)c3)cc1C2	COc1ccc2c(c1)c(/C=N/NS(=O)(=O)c1ccc(C)cc1)cn2CC(=O)Nc1ccc(Cl)cc1
0	COc1nccc(-c2c(-c3ccc(F)cc3)ncn2C2CCNCC2)n1	Cn1cc(-c2ccnc3c2OCCNC3)c(-c2ccc(F)cc2)n1	COc1ccc(Oc2ccnc3cc(-c4cnn(C5CCNCC5)c4)ccc23)cc1	Nc1nccc(-c2c(-c3ccc(F)cc3)ncn2C2CCCCC2)n1
0	NC(=O)c1ccc(N(C(N)=O)c2c(F)cccc2F)nc1-c1ccc(F)cc1F	O=c1ccn2c(-c3ccc(F)cc3F)cccc2c1-c1c(F)cccc1F	CCOc1cc2ncc(C(N)=O)c(Nc3ccc(F)cc3F)c2cc1N1CCCN(C)CC1	Nc1cc2c(ccc(=O)n2-c2c(F)cccc2F)c(-c2ccc(F)cc2F)n1
0	Cc1nc(N)ncc1-c1nc(N2CCOCC2)c2sc(C(C)(C)O)cc2n1	Nc1cc(C(F)(F)F)c(-c2cc(N3CCOCC3)nc(N3CCOCC3)n2)cn1	COCCNC(=O)c1nc2c(N3CCOCC3)nc(-c3cnc(N)nc3)cn2c1C	CS(=O)(=O)N1CCN(Cc2cc3nc(-c4cccc5[nH]ncc45)nc(N4CCOCC4)c3s2)CC1
0	COc1cc(Cl)cn2c(-c3cccc(NC4CNC4)n3)cnc12	COc1cc(N2CC3CNCC(C2)O3)ccc1Nc1ncc(Cl)c(-c2cnc3ccccn23)n1	CO[C@H]1CC[C@H](Nc2ccn3ncc(-c4cccc(Cl)c4)c3n2)CC1	COc1cc(OC2CNC2)ccc1Nc1ncc(Cl)c(-c2cnc3ccccn23)n1
0	CC(C)[C@H](CO)Nc1nc(Nc2cccc(Cl)c2)c2ncn(C(C)C)c2n1	COc1cc(Nc2nn3c(N[C@@H](CO)C(C)C)cc(C(C)C)nc3c2C(N)=O)cc(OC)c1	COc1cc(Nc2nn3c(N[C@@H](CO)C(C)C)cc(-c4ccccc4)nc3c2C(N)=O)cc(OC)c1	CC[C@H](CO)Nc1nc(NCc2ccccc2)c2ncn(C(C)C)c2n1
0	COc1cc(Nc2ncc(F)c(Nc3ccc4c(n3)NC(=O)C(C)(C)O4)n2)cc(OC)c1OC	COc1ccc2ncc(F)c(CC[C@]34CC[C@](NCc5ccc6c(n5)NC(=O)C(C)(C)O6)(CC3)CO4)c2n1	COc1ccc2ncc(F)c(CCC34CCC(NCc5ccc6c(n5)NC(=O)C(C)(C)O6)(CC3)CO4)c2n1	COc1cc(Nc2ncc(F)c(Nc3ccc4c(n3)N(COP(=O)(O)O)C(=O)C(C)(C)O4)n2)cc(OC)c1OC
0	Cc1ccc(C(=O)c2cc(O)c(O)c([N+](=O)[O-])c2)cc1	COC(=O)C1=C(C)NC(C)=C(C(=O)OC)C1c1ccccc1[N+](=O)[O-]	O=C(c1ccc(F)cc1)c1ccc(F)cc1	CCCCCc1ccc(-c2ccoc2C(=O)NNC(=O)c2ccc(O)c([N+](=O)[O-])c2)cc1
0	COC(=O)Nc1ccc(-c2nc(N3CCOCC3)c3cnn(C4CCN(Cc5cccnc5)CC4)c3n2)cc1	CCOC(=O)Nc1cccc([C@@H](c2ccc(C(=O)N3CCC3)cc2)N2CCN(Cc3cccnc3)CC2)c1	CS(=O)(=O)Cc1cc(N2CCOCC2)nc(-c2ccc(NC(=O)Nc3ccc(F)cc3)cc2)n1	CCN(CC)C(=O)c1ccc([C@H](c2cccc(NC(=O)OC)c2)N2CCN(Cc3cccnc3)CC2)cc1
0	NC(=O)[C@@H](CCC(F)(F)F)N(Cc1ccc(-c2ncon2)cc1F)S(=O)(=O)c1ccc(Cl)cc1	COC(=O)N(CC(=O)O)Cc1cc(OCc2nc(-c3ccc(Cl)cc3)oc2C)ccc1F	O=C([C@@H]1C[C@H]1c1ccc(C(F)(F)F)cc1)N1CCN(S(=O)(=O)c2cc(-c3ncon3)cc(C(F)(F)F)c2)CC1	O=C(C1CC1c1ccc(C(F)(F)F)cc1)N1CCN(S(=O)(=O)c2cc(-c3ncon3)cc(C(F)(F)F)c2)CC1
0	Nc1nc(N)c2nc(-c3cccc(O)c3)c(-c3cccc(O)c3)nc2n1	CC(C)(C)Oc1cccc2nc(N)nc(N)c12	Nc1ncnc2c1c(-c1cccc(O)c1)cn2[C@H]1C[C@@H](CN2CCC2)C1	Nc1nnc(-c2cccc(Cl)c2Cl)c(N)n1
0	O=C(NCc1ccncc1)C12C[C@H]3C[C@@H](C1)CC(c1ccc(Cl)cc1)(C3)C2	O=C(NCc1ccc(F)cc1)N(c1ccc(Cl)cc1)C1CCN(Cc2ccnnc2)CC1	NC1(C(=O)NCc2ccc(Cl)cc2)CCN(c2ncnc3[nH]ccc23)CC1	O=C(NCc1ccc(F)cc1)N(c1ccc(Cl)cc1)C1CCN(Cc2ccncc2)CC1
0	Oc1ccc(C2CCN(c3ccnc4ccccc34)CC2)cc1O	Nc1nc(N2CCNCC2)c2ccc(C3CC3)cc2n1	Cc1cccc(N2CCN(CCCCCCN3CCN(c4ccnc5ccccc45)CC3)CC2)c1	c1ccc(N2CCN(CCCCCCN3CCN(c4ccnc5ccccc45)CC3)CC2)cc1
0	C=CC(=O)Nc1ccc2ncnc(Nc3ccc(OCc4cccc(F)c4)c(Cl)c3)c2c1	C[C@@H](Oc1cccc2ncnc(Nc3ccc(OCc4ccccn4)c(Cl)c3)c12)C(=O)N(C)C	CNC(=O)C(C)Oc1cccc2ncnc(Nc3ccc(OCc4ccccn4)c(Cl)c3)c12	CNC(=O)[C@@H](C)Oc1cccc2ncnc(Nc3ccc(OCc4ccccn4)c(Cl)c3)c12
0	CN[C@@H](C)C(=O)N[C@H]1CN(C(=O)CC(C)C)CC[C@H]2CC[C@@H](C(=O)NC(c3ccccc3)c3ccccc3)N2C1=O	Cc1nnc(C)n1C1CCN(C(C)C[C@H](NC(=O)C2CCC2)c2ccccc2)CC1	Cc1nnc(C)n1C1CCN(C(C)CC(NC(=O)C2CCC2)c2ccccc2)CC1	O=C(NC(c1ccccc1)c1ccccc1)[C@@H]1CC[C@@H](N2CCOCC2)C[C@H]1c1ccccc1
0	C[C@@H](NC(=O)c1ncnc(N)c1Cl)c1ncc(C(=O)Nc2cc(C(F)(F)F)c(Cl)cn2)s1	CC(C)c1ncc(C2(O)CCC(N3CC(NC(=O)CNc4ncnc5ccc(C(F)(F)F)cc45)C3)CC2)s1	CCC(C)Nc1ncc(C(=O)Nc2cc(C(=O)NC)ccc2C)s1	CNC(=O)c1cc(Oc2ccc3nc(NC(=O)Nc4ccc(Cl)c(C(F)(F)F)c4)sc3c2)ccn1
0	N#C[C@@H]1C[C@@H]2C[C@@H]2N1C(=O)[C@@H](N)C12CC3CC(CC(O)(C3)C1)C2	N#C[C@@H]1C[C@H](F)CN1C(=O)[C@@H](N)Cc1cc2c(cc1Br)OCO2	N#C[C@@H]1C[C@H](F)CN1C(=O)[C@@H](N)Cc1cscn1	N#C[C@@H]1C[C@@H]2CCC[C@@H]2N1C(=O)C[C@H](N)Cc1cc(F)c(F)cc1F
0	COc1ccc(S(=O)(=O)N(C(C)=O)c2ccccc2C=Cc2cc[n+]([O-])cc2)cc1	COc1cccc(S(=O)(=O)N2Cc3ccc(C=CC(=O)NO)cc3C2)c1	COc1ccc(S(=O)(=O)N2Cc3ccc(/C=C/C(=O)NO)cc3C2)cc1	COc1ccc(S(=O)(=O)N2Cc3ccc(C=CC(=O)NO)cc3C2)cc1
0	CC(=O)Nc1sc2c(c1-c1nc3ccccc3s1)CNC2	CC(=O)OCC(=O)NC1CCN(Cc2ccc(Oc3nc4ccccc4s3)cc2)CC1	CC(=O)NC1CCN(CCc2ccc(Oc3nc4ccccc4s3)cc2)CC1	CC(=O)NC1CCN(Cc2ccc(Oc3nc4ccccc4s3)cc2)CC1
0	CCOc1cc2ncc(C#N)c(Nc3ccc(F)c(Cl)c3)c2cc1NC(=O)C=CCN(C)C	CCOc1cc2ncc(C(N)=O)c(Nc3ccc(Cl)c(Cl)c3)c2cc1N1CCN(C)CC1	CN(C)C/C=C/C(=O)N1CCOc2cc3ncnc(Nc4ccc(F)c(Cl)c4)c3cc21	CCOc1cc2ncc(C(N)=O)c(Nc3ccc(F)c(Cl)c3)c2cc1N1CCN(C)CC1
0	Cc1ccc(NC(=O)c2cccc(N(C)C)c2)cc1NC(=O)c1ccc(O)cc1	Cc1cccc(C(=O)Nc2cccc(NC(=O)c3ccncc3)c2)c1	Cc1cccc(C(=O)Nc2cccc(NC(=O)c3ccc(C(C)(C)C)cc3)c2)c1	Cc1cccc(C(=O)Nc2cccc(NC(=O)c3cccc(C)c3)c2)c1
0	O=C1NC(=O)C(=Cc2ccc(-c3ccc(F)cc3)o2)S1	N[C@@H]1CCCN(c2ccccc2/C=C2\SC(=O)NC2=O)C1	O=C1NC(=O)/C(=C\c2ccccc2OCc2nnc(OCc3c(Cl)cccc3Cl)o2)S1	O=C1NC(=O)/C(=C\c2ccccc2OCc2nnc(-c3ccccc3)o2)S1
0	CC1(C)CC(=O)c2c(C(F)(F)F)nn(-c3ccc(C(N)=O)c(NC4CCC(O)CC4)c3)c2C1	Cc1c2c(n3c1CCCN1CCCCC1CNc1cc-3ccc1C(N)=O)CC(C)(C)CC2=O	Cc1c2c(n3c1CCCN1CCC[C@@H]1CNc1cc-3ccc1C(N)=O)CC(C)(C)CC2=O	Cc1c2c(n3c1CCCN1CCCC1CNc1cc-3ccc1C(N)=O)CC(C)(C)CC2=O
0	COc1cccc2c(NCc3ccccc3)nc(-n3c(N)nc4ccccc43)nc12	COc1ccccc1N1CCN(Cc2nc3c4cccc(OC)c4nc(N)n3n2)[C@H](C)C1	COc1cc(F)ccc1-c1cncc(NCc2ccccc2)c1	COc1cccc2c1nc(N)n1nc(CN3CCN(c4ccccc4)C[C@H]3C)nc21
0	COc1ccc(S(=O)(=O)Nc2cc(-c3c(O)ccc4ccccc34)c(O)c3ccccc23)cc1	O=C(NCc1ccccc1)c1cc(Cl)ccc1NS(=O)(=O)c1ccc(Cl)cc1	COc1ccc(NC(=O)Cn2cc(CCNS(=O)(=O)c3ccc(OC)cc3)c3ccccc32)cc1	COc1ccc(S(=O)(=O)Nc2c(C)cc(C)cc2C)cc1
0	N#Cc1c(O)[nH]c2scc(-c3ccc(-c4ccccc4O)cc3)c2c1=O	N#Cc1c(-c2ccccc2)cc(-c2ccccc2)nc1/N=c1\scc(-c2ccccc2)n1-c1ccccc1	N#Cc1c(-c2ccccc2)cc(-c2ccccc2)nc1/N=C1\SCC(=O)N1c1ccccc1	Cc1[nH]c(=O)c(C#N)cc1-c1ccncc1
0	COc1ccc(F)c(F)c1C(=O)c1cnc(NC2CCN(S(C)(=O)=O)CC2)nc1N	COc1ccc(-c2cc(-c3ccc(S(=O)(=O)NC4CC4)cc3)cnc2N)cn1	COc1ccc(S(=O)(=O)n2cc(C)c3cc(Cl)cnc32)cc1NC1CCN(C)CC1	COc1cc2nnc(C(N)=O)c(Nc3ccc(C)cc3F)c2cc1N1CCN(S(C)(=O)=O)CC1
0	O=C(O)C1=CO[C@@H](O[C@@H]2O[C@H](CO)[C@@H](O)[C@H](O)[C@H]2O)[C@@H]2C(CO)=CC[C@H]12	COC(=O)C1=CCC2CCC1[N+]2C	Cc1cn([C@H]2C[C@@H](O)[C@H](CO)O2)c(=O)[nH]c1=O	Cc1cn([C@@H]2C[C@@H](O)[C@H](CO)O2)c(=O)[nH]c1=O
0	CC(C)C[C@H](NC(=O)CNC(=O)c1cc(Cl)ccc1Cl)B1OC(=O)CC(CC(=O)O)(C(=O)O)O1	CN1c2nc(-c3ccc(Cl)cc3Cl)c(-c3ccc(Cl)cc3)cc2C(C(=O)NCO)CC1(C)C	CC(C)CN(C(=O)c1cc(Cl)ccc1Cl)C1CCNC1	CC(C)CN(C(=O)c1cc(Cl)ccc1Cl)[C@H]1CCNC1
0	CN(C)c1nc(Cc2ccc(NC(=O)c3ccc4ccccc4c3)cc2)nc(Cl)c1CC(=O)O	CC(=O)Nc1ccc2nc(Cc3ccc(Oc4ccccc4)cc3)[nH]c2c1	CN(Cc1ccc(C(F)(F)F)nc1)c1cc(C(=O)Nc2ccccc2)ncn1	CN(Cc1ccc(C(F)(F)F)cc1)c1cc(C(=O)Nc2ccccc2)ncn1
0	C#Cc1cccc(Nc2ncnc3cc(OC)c(OCCCCCCC(=O)NO)cc23)c1	O=C(CCCCCCNc1ncnc2ccc(F)cc12)NO	CCCN(CCO)CCCOc1cc2ncnc(Nc3cc(CC(=O)Nc4cccc(F)c4F)[nH]n3)c2cc1OC	COc1cc2c(Nc3ncc(CC(=O)Nc4cccc(F)c4)s3)ncnc2cc1OCCCN1CCC(CO)CC1
0	c1cc(-c2cnn3cc(-c4ccc(OCCN5CCCCC5)cc4)cnc23)ccn1	Cn1nccc1-c1ccc(OCCCN2CCCCC2)cc1	c1ccc(-c2ccc(OCCCN3CCCCC3)cc2)cc1	c1ncc(-c2ccc(OCCCN3CCCCC3)cc2)o1
0	Cc1ccc(NC(=O)c2ccc(CN3CC[C@H](N(C)C)C3)c(C(F)(F)F)c2)cc1Nc1ncc(-c2cncnc2)cn1	Cc1cc(C)n(-c2cc(NC(=O)CCN3CC[C@H](N(C)C)C3)nc(-c3ccc(C)o3)n2)n1	Cc1ncc(-c2nc(Nc3ccc(C(=O)N4CCC(N(C)C)C4)cc3)ncc2F)n1C(C)C	Cc1ccc(NC(=O)c2ccc(CN3CCN(C)CC3)cc2)cc1Nc1nccc(-c2cccnc2)n1
1	S=C(NCc1ccc2c(c1)OCO2)N1CCN(c2ncnc3c2oc2ccccc23)CC1	O=c1cc(NC2CCN(Cc3ccc4c(c3)OCO4)CC2)c2cc(Cl)ccc2o1	O=c1c2ccccc2oc2c(Cc3ccc4c(c3)OCO4)[nH]c(-c3nccs3)c12	O=C(NC1CCN(Cc2ccc3c(c2)OCO3)CC1)c1cc(=O)c2ccccc2o1
0	N#Cc1ccc(COC[C@H]2O[C@@H](n3c(NCc4ccc(Cl)c(Cl)c4)nc4c(N)ncnc43)[C@H](O)[C@@H]2O)cc1	CNCc1ccc(C#N)cc1Oc1ccc(Cl)c(Cl)c1	CNCc1cc(C#N)ccc1Oc1ccc(Cl)c(Cl)c1	COc1ccc(CNc2nnc(N3CCC4(CC3)CC(O)C4)c3ccc(C#N)cc23)cc1Cl
0	CC=C1NC(=O)[C@H]2CSSCCC=C[C@H](CC(=O)N[C@H](C(C)C)C(=O)N2)OC(=O)[C@H](C(C)C)NC1=O	CC[C@H](C)[C@@H]1NC(=O)[C@H](Cc2ccccc2)N(C)C(=O)[C@H]([C@@H](C)CC)NC(=O)[C@H](Cc2ccccc2)N(C)C1=O	CC[C@H](C)[C@@H]1NC(=O)[C@H](Cc2ccccc2)N(C)C(=O)[C@H](C(C)C)NC(=O)[C@H](Cc2ccccc2)N(C)C1=O	CC(C)[C@@H]1NC(=O)[C@H](Cc2ccccc2)N(C)C(=O)[C@H](C(C)C)NC(=O)[C@H](Cc2ccccc2)N(C)C1=O
0	Cn1c(Nc2ccc(C(F)(F)F)cc2)nc2cc(Oc3ccnc(-c4nc(C(F)(F)F)c[nH]4)c3)ccc21	CNC(=O)c1cc(Oc2ccc3nc(NC(=O)c4cc(C(F)(F)F)cc(C(F)(F)F)c4)sc3c2)ccn1	Nc1cncc(Nc2ccc(Oc3ccc(C(F)(F)F)cc3)cc2)n1	Nc1ccnc(Nc2ccc(Oc3ccc(C(F)(F)F)cc3)cc2)n1
0	N=C(N)c1ccc(OCCCCCOc2ccc(C(=N)N)cc2)cc1.O=[SH](=O)OCCO.O=[SH](=O)OCCO	NS(=O)(=O)c1ccc(OCCCCN2CCCC2)cc1	N=C(Nc1ccc(OCCCCCOc2ccc(NC(=N)c3ccccc3)cc2)cc1)c1ccccc1	N=C(N)c1ccc(OCCCCCOc2ccc(C(=N)N)cc2)cc1
0	COc1cc(F)c(F)c(Nc2ccc(I)cc2F)c1NS(=O)(=O)C1(C[C@H](O)CO)CC1	C[C@H](O)CONC(=O)c1ncc2cncn2c1Nc1ccc(I)cc1F	O=C(NOCCO)c1ccn2cncc2c1Nc1ccc(I)cc1F	C[C@H](CO)CONC(=O)c1ncc2cncn2c1Nc1ccc(I)cc1F
0	CCc1ccc(C=C2SC(=S)NC2=O)cc1	N[C@@H]1CCCN(c2ccccc2/C=C2\SC(=O)NC2=O)C1	CCOc1cccc(/C=C2/SC(=O)NC2=O)c1N1CCCC(N)C1	CCOc1cccc(/C=C2\SC(=O)NC2=O)c1N1CCC[C@@H](N)C1
0	CC(C)n1cnc2c(NCCc3ccc(O)cc3)nc(-c3csc4ccccc34)nc21	Oc1ccc(CCN2CCC(Nc3nc4ccccc4n3Cc3ccc(F)cc3)CC2)cc1	NS(=O)(=O)c1ccc(CCNc2nc(-c3cncnc3)nc3cccc(-c4ccccc4)c23)cc1	CC[C@H](CO)Nc1nc(NCc2ccccc2)c2ncn(C(C)C)c2n1
0	NC(=O)c1cccc(-c2cc(Nc3ccc(OC(F)(F)F)cc3)ncn2)c1	Nc1ccnc(Nc2ccc(Oc3ccc(OC(F)(F)F)cc3)cc2)n1	CC(C)(NC(N)=O)c1nc(-c2ccc(OC(F)(F)F)cc2)c[nH]1	Nc1cncc(Nc2ccc(Oc3ccc(OC(F)(F)F)cc3)cc2)n1
0	CN(C)CCCNc1c2c(=O)n(C)c(=O)nc-2n(C)c2ccccc12	CN(C)CCCn1nc(C2=C(c3cn(-c4cncc5ccccc45)c4ccccc34)C(=O)NC2=O)c2ccccc21	CN(C)CCCn1ccc2c(C3=C(c4c[nH]c5ccccc45)C(=O)NC3=O)cccc21	CN(C)CCCn1nc(C2=C(c3cn(-c4ccc5ccccc5c4)c4ccccc34)C(=O)NC2=O)c2ccccc21
0	Cc1[nH]c(C=C2C(=O)Nc3ccc(S(=O)(=O)N(C)c4cccc(Cl)c4)cc32)c(C)c1C(=O)N1CCN(C)CC1	CN(c1ccccc1)S(=O)(=O)c1cccc(C(=O)N2CCN(C(=O)Cc3ccc(F)cc3)CC2)c1	Cc1[nH]c(/C=C2\C(=O)Nc3ccc(F)cc32)c(C)c1NC(=O)[C@H]1CCCN1.Cl	Cc1[nH]c(/C=C2\C(=O)Nc3ccc(F)cc32)c(C)c1NC(=O)CCN1CCN(C)CC1
0	CCCCCCCc1ccc(CCc2cccc(O)c2C(=O)O)cc1	CCCCCCCN(CC)CCCCc1ccc(N)cc1	CCCCCCCCc1cccc(CCCCCCCC)n1	CCCCCCCN(CC)CCCCc1ccccc1
0	Nc1ncnc2c1c(-c1cnc3[nH]ccc3c1)nn2C1CCCC1	C=CC(=O)N1CCC[C@@H](n2nc(-c3cccc(C(=O)Nc4ccc(C(C)C)c(C)c4)c3)c3c(N)ncnc32)C1	C=CC(=O)N1CCC[C@@H](n2nc(-c3cccc(C(=O)NCc4ccc(C(C)(C)C)cc4)c3)c3c(N)ncnc32)C1	C=CC(=O)N1CCC[C@@H](n2nc(-c3cccc(C(=O)Nc4ccc(C(C)C)cc4)c3)c3c(N)ncnc32)C1
1	COCCOc1nc(-c2ccc(Cl)c(Cl)c2)n(-c2ccc(NC(=O)CCl)cc2)n1	Cc1cc(OCCN2CCOCC2)nn1-c1ccc(Cl)c(Cl)c1	Cc1cc(OCCN2CCN(C)CC2)nn1-c1ccc(Cl)c(Cl)c1	CCOC(=O)N1CCN(CCOc2cc(C)n(-c3ccc(Cl)c(Cl)c3)n2)CC1
0	Cc1c(C)n(Cc2ccc(-c3ccccc3C(=O)O)cc2)c2ccc(C(=O)N[C@@H](C)c3ccc([N+](=O)[O-])cc3)cc12	CS(=O)(=O)O.O=C(O)c1ccccc1-c1ccc(CN2CCC(COC(=O)c3c4n(c5ccccc35)CCCO4)CC2)cc1	CC(C)[C@]1(C)CC(=O)N(Cc2cc(F)cc(C(=O)N[C@@H](C)c3ccccc3)c2)C(=N)N1	O=C(N[C@H](CO)[C@H](O)c1ccc([N+](=O)[O-])cc1)C(Cl)Cl
0	CC(C)n1nc(-c2cc3cc(O)ccc3[nH]2)c2c(N)ncnc21	CCCCCCC(C(C)O)n1cnc2c(N)ncnc21	C=CC(=O)N1CCC[C@@H](n2nc(-c3cccc(C(=O)Nc4ccc(C(C)C)cc4)c3)c3c(N)ncnc32)C1	Nc1ncnc2c1c(-c1cccc(O)c1)cn2[C@H]1C[C@@H](CN2CCC2)C1
0	COc1cccc(-c2ccc(NC(=O)C3=C(C(=O)O)CCC3)c(F)c2)c1	Cc1cc(C(=O)Nc2ccc(-c3ccccc3CN3CCCCC3)cc2F)n(-c2cc3ccccc3cc2F)n1	COc1cccc(-c2cc(NC(=O)CCCN3CCCCC3)[nH]n2)c1	COc1cccc(-c2cccc(C3(C)N=C(N)CN3C(C)=O)c2)c1
0	Nc1ncnc2ccccc12	COc1cc(C=Cc2nc(N)c3ccccc3n2)ccc1-n1cnc(C)c1	c1ccc(-n2cc(-c3ccnc4ccccc34)cn2)cc1	Oc1c(CN2CCCC2)cc(Nc2ncnc3ccccc23)cc1CN1CCCC1
0	CCCCc1nc2cc(C=CC(=O)NO)ccc2n1CCN(CC)CC	CCCCS(=O)(=O)N1Cc2ccc(C=CC(=O)NO)cc2C1	CCCCS(=O)(=O)N1Cc2ccc(/C=C/C(=O)NO)cc2C1	Cc1nc2cc(/C=C/C(=O)NO)ccc2c(=O)n1CCc1ccccc1
0	Cc1ccc2nc(NCCN)c3ncc(C)n3c2c1	Cc1ccc(Nc2cc(NCCN)nnc2C(N)=O)nc1C(C)C	Cc1ccc2nc(CN3CCCC3)n(Cc3ccc(Cl)cc3)c2c1	Cc1cccc(Nc2nc(NCCN)ncc2C(N)=O)c1
1	Clc1ccc(C2(c3ccc(-c4cn[nH]c4)cc3)CCNCC2)cc1	Clc1ccc(C2(c3nnc4c(C5CC5)cccn34)CC2)cc1	CC(C)(N)c1nc(-c2ccc(Cl)cc2)c[nH]1	Clc1cc(COCC2(c3ccccc3)CCNCC2)cc(Cl)n1
1	CC(N[C@H]1CCCC[C@@H]1NC(=O)c1ccc(Cl)cc1)c1cccc2ccccc12	N[C@H](C(=O)N1CCCC1)[C@H]1CC[C@H](NC(=O)c2cccc3ccccc23)CC1	CC(C)[C@@H](NC(=O)c1ccccc1)C(=O)N1CCC(c2ccc(Cl)cc2)CC1	O=C(c1ccc(Cl)cc1)C1CCN(CCc2cccc3ccccc23)CC1
0	CCCCOCCOc1nc(-c2ccc(C(=O)O)c(F)c2)sc1C	Cc1nc(-c2ccc(F)c(F)c2)nc(OCCCN2CCCCC2)c1Cl	CC(=O)N1CCc2nc(-c3ccc(OCCCN4CCC[C@H]4C)cc3)sc2C1	O=C(c1ccc(F)cc1F)C1CCN(CCCOc2ccc(-c3nc4ccccc4o3)cc2)CC1
0	Cc1nc(NC(=O)N2CCC[C@H]2C(N)=O)sc1-c1ccnc(C(C)(C)C(F)(F)F)c1	Cc1ccc(Nc2nc(C(=O)N3CCCC(C)C3C)cs2)cc1	NC(=O)n1cc(NC(=O)N2CCC[C@H]2C(=O)Nc2cccc(OC(F)(F)F)c2)c2ccccc21	CN(C)C[C@@H]1CCN(C(=O)Nc2nc3c(s2)-c2nc(C(C)(C)C)sc2CC3)[C@@H]1C(N)=O
0	Cc1cc(CS(=O)(=O)c2ccccc2)cc(OCc2ccc(CN3CCC[C@@H]3CO)cc2)c1	OC[C@@H]1CCCN1Cc1nc2ccccc2n1Cc1ccc(Cl)cc1	COc1ccc2nc(CN3CCC[C@H]3CO)n(Cc3ccc(Cl)cc3)c2c1	O=c1cc(OCc2ccccc2)ccn1-c1ccc2c(cnn2CCN2CCC[C@@H]2CO)c1
0	Clc1cccc(-c2nnnn2Cc2cccnc2)c1Cl	Clc1cccc(OC(c2cccnc2)C2CCNCC2)c1Cl	Clc1ccccc1-c1ncccc1CC(c1cccnc1)c1cccnc1	N#Cc1cccc(-c2cccc(Cl)c2CC(c2cccnc2)c2cccnc2)c1
0	CCOC(=O)[C@@H](N)Cc1ccc(-c2cc(O[C@H](c3ccc(Cl)cc3-n3ccc(C)n3)C(F)(F)F)nc(N)n2)cc1	Nc1nc(-c2ccc(F)cc2)cn1CC(O)c1ccc(C(F)(F)F)cc1Cl	Cc1nc(N)n(CC(O)c2ccc(Cl)cc2Cl)c1C	Cc1cn(CC(O)c2ccc(Cl)cc2Cl)c(N)n1
0	COc1cc2nccc(Oc3ccc(NC(=O)C4(C(=O)Nc5ccc(F)cc5)CC4)cc3)c2cc1OC	COc1ccc2c(Oc3ccc(CC(=O)Nc4cn(C)nc4C)c(OC)c3)ccnc2c1	CCOc1cc2nccc(Oc3cnc(CC(=O)Nc4n[nH]c(CC)c4C)c(OC)c3)c2cc1OC	CCOc1cc2nccc(Oc3cnc(CC(=O)Nc4[nH]nc(CC)c4C)c(OC)c3)c2cc1OC
0	NC(=O)Nc1sc(-c2ccc(F)cc2)cc1C(N)=O	CC(C)(O)c1ccc(-c2cc(C(N)=O)c(Nc3cccc(CN4CCOCC4)n3)s2)cc1	NC(=O)Nc1sc(-c2ccccc2)cc1C(=O)N[C@H]1CCCNC1	NC(=O)Nc1sc(-c2ccccc2)cc1C(=O)NC1CCCNC1
0	COc1ccc2c(c1)c(C1=C(c3c[nH]c4ccccc34)C(=O)NC1=O)cn2CCCN(C)C	CN(C)CCCn1nc(C2=C(c3cn(-c4ccc5ccccc5c4)c4ccccc34)C(=O)NC2=O)c2ccccc21	O=C1NC(=O)C(c2c[nH]c3ccccc23)=C1c1c[nH]c2ccccc12	CN(C)CCCn1ccc2c(C3=C(c4c[nH]c5ccccc45)C(=O)NC3=O)cccc21
0	CCOC(=O)CN[C@@H](C(=O)N1CC[C@H]1C(=O)N(C)c1ccc(C(=N)NO)cc1)C1CCCCC1	CN(C)c1ccc(C(=O)N(CC(=O)NC2CCCCC2)Cc2ccc(C(=O)NO)cc2)cc1	CCOC(=O)[C@@H](CCc1ccccc1)N[C@@H](C)C(=O)N1CCC[C@H]1C(=O)O	CCOC(=O)[C@H](CCc1ccccc1)N[C@@H](C)C(=O)N1CCC[C@H]1C(=O)O
0	CN1C[C@H]2c3ccccc3Oc3ccc(Cl)cc3[C@@H]2C1	CN1CC2CN(c3ccc4oc5ccccc5c(=O)c4c3)CC2C1	CN1C[C@H]2CN(c3ccc4oc5ccccc5c(=O)c4c3)C[C@@H]2C1	Clc1ccc2c(c1)C(N1CCNCC1)=Nc1ccccc1O2
0	CCN(CC)CCCC(C)Nc1nc(C)cc(Nc2ccc3nc(C)cc(N)c3c2)n1	Cc1cc(Nc2ccccc2)nc(NCc2ccccn2)n1	CCN(CC)CCCC(C)Nc1ccnc2cc(Cl)ccc12	CCN(CC)CCC[C@@H](C)Nc1ccnc2cc(Cl)ccc12
0	CNC(=O)c1ccc2c(C(=Nc3cccc(CN(C)C)c3)c3ccccc3)c(O)[nH]c2c1	CNC(=O)c1cccc(NC(=O)N2CCC(Oc3ccccc3Cl)CC2)c1	CNC(=O)c1ccc2[nH]nc(Cc3ccc4c(cnn4C)c3)c2c1	O=C(NCc1cccc(C(=O)NCc2ccccc2)c1)c1ccc(O)cc1
0	O=C1NC(=O)C(=Cc2cccc(C(F)(F)F)c2)S1	N[C@@H]1CCCN(c2c(Cl)cccc2/C=C2\SC(=O)NC2=O)C1	NC1CCCN(c2ccccc2/C=C2/SC(=O)NC2=O)C1	N[C@@H]1CCCN(c2ccccc2/C=C2\SC(=O)NC2=O)C1
0	Cn1cc(-c2ccc3nnc(C(F)(F)c4ccc5ncccc5c4)n3n2)cn1	OC1(c2cccnc2)CCN(c2ccc3nnc(C(F)(F)F)n3n2)CC1	CS(=O)(=O)O.OCCn1cc(-c2cnc3nnn(Cc4ccc5ncccc5c4)c3n2)cn1	OCCn1cc(-c2cnc3nnn(Cc4ccc5ncccc5c4)c3n2)cn1
0	C=CC(=O)Nc1cccc(Nc2nc(NC3CCC(N(C)C)CC3)nc3c2ncn3C(C)C)c1	Cc1cccc(Nc2nc(N[C@H]3CCNC3)ncc2C(N)=O)c1	Cc1cccc(Nc2nc(N[C@@H]3CCNC3)ncc2C(N)=O)c1	CC[C@H](CO)Nc1nc(NCc2ccccc2)c2ncn(C(C)C)c2n1
0	CC(C)c1cnn2c(NCc3ccccc3)cc(NCCCCCCN)nc12	CC(=O)Nc1cc(Nc2cc(NC3CC3)n3ncc(C#N)c3n2)ccc1N(C)CCN	CC[C@H](CO)Nc1nc(NCc2ccccc2)c2ncn(C(C)C)c2n1	CC(=O)Nc1cc(Nc2cc(NC3CC3)n3ncc(C#N)c3n2)ccc1C(C)C
0	CNC(=O)c1c(F)cccc1Nc1nc(Nc2cc3c(cc2OC)CCN3C(=O)CN(C)C)nc2[nH]ccc12	C=CC(=O)Nc1cc(Nc2nccc(-c3cn4c5c(cccc35)CCC4)n2)c(OC)cc1N(C)CCN(C)C	COc1cc2c(cc1Nc1ncc(Cl)c(Nc3ccc(N4CCOCC4)cc3OC)n1)CCN(CC(=O)N(C)C)CC2	COc1cc2c(Nc3ccc(Br)cc3F)ncnc2cc1OCC1CCN(C(=O)CN(C)C)CC1
0	COc1cc2ncnc(Nc3cccc(Br)c3)c2cc1OC	COc1cc2c(Nc3ncc(CC(=O)Nc4cccc(F)c4)s3)ncnc2cc1OCCCN1CCC(CO)CC1	COc1cc2ncnc(Nc3cccc(Cl)c3F)c2cc1CN1CCOCC1	COc1cc2c(Nc3ccc(Br)cc3F)ncnc2cc1OCC1CCN(C(=O)CN(C)C)CC1
0	COc1ccc2cc(-c3nc(-c4ccc(S(C)=O)cc4)[nH]c3-c3ccncc3)ccc2c1	COc1ccc(Oc2cc(C)c(-c3csc(NC(=O)c4ccncc4)n3)c(C)c2)cc1	COc1ccc(-c2cc(=O)c3c(OC)cc(OC)cc3o2)cc1	COc1ccc2nc(Cc3ccc(Oc4ccccc4)cc3)[nH]c2c1
0	Cc1c(NC(=O)c2ccc(C(C)(C)C)cc2)cccc1-c1cn(C)c(=O)c(Nc2ccc(C(=O)N3CCOCC3)cc2)n1	Cc1cccc(C(=O)Nc2cccc(NC(=O)c3ccc(C(C)(C)C)cc3)c2)c1	Nc1ncc(-c2ccc(C(=O)N3CCOCC3)cc2)nc1-c1ccc(C(F)(F)F)cc1	Cc1c(NC(=O)c2ccc(C(C)(C)C)cc2)cccc1-c1nc(Nc2ccc(C(=O)N3CCOCC3)cc2)c2nc[nH]c2n1
0	CC1(C)CNc2cc(NC(=O)c3cccnc3NCc3ccncc3)ccc21	CC(=O)Nc1cncc(-c2nc(NCc3ccccn3)c3c(-c4ccccc4)cccc3n2)c1	CCc1cc(NC(=O)c2ccccc2F)ccc1-c1nnc(NCCCN2CCCCC2)o1	Cc1cccc(C(=O)Nc2cccc(NC(=O)c3ccncc3)c2)c1
0	CCC=CC[C@H]1C(=O)CC[C@@H]1CC(=O)OC	COC(=O)CCCN1CCC(CN2CCC(Oc3ccc(CO)c(Cl)c3)CC2)CC1	CC[C@H]1CN2CC[C@]3(C(=O)Nc4ccccc43)[C@@H]2C[C@@H]1/C(=C\OC)C(=O)OC	CC[C@H]1CN2CCC3(C(=O)Nc4ccccc43)C2C[C@@H]1/C(=C\OC)C(=O)OC
0	O=C(O)c1ccc2cc(-c3ccc(O)c(C45CC6CC(CC(C6)C4)C5)c3)ccc2c1	O=C(c1ccc2ccccc2c1)N(C1CCC1)C1CCNCC1	O=C(O)c1ccc(C2=CC3(CCNCC3)Oc3ccccc32)cc1	O=C(NCCNC(=O)c1ccc(-c2ccccc2)cc1)c1ccc(O[C@H]2C3CC4CC2C[C@](C(=O)O)(C4)C3)cc1
0	CCn1c(C(=O)N(C2CC2)C2CC2)cc2c3c(ncn3C)c(Nc3cc(C)n(C)n3)nc21	CCOC(=O)C1CCC(N2CC(NC(=O)CNc3nn(C)c4ccc(C(F)(F)F)cc34)C2)CC1	Cn1nc(NCC(=O)NC2CN(C3CCC(O)CC3)C2)c2cc(C(F)(F)F)ccc21	CCOCCn1nc(CC)c2nc(N3CCC(C(=O)O)CC3)nc(Nc3cc(C)ccn3)c21
0	C[C@@H](Oc1ccc2[nH]nc(C=Cc3cnn(CCO)c3)c2c1)c1c(Cl)cncc1Cl	Cn1cc(Cn2cc(-c3ccc(Cl)c(OC(F)F)c3)cn2)cn1	FC(F)Oc1cc(-c2cnn(Cc3cc[nH]n3)c2)ccc1Cl	CCc1[nH]ncc1Cn1cc(-c2ccc(Cl)c(OC(F)F)c2)cn1
0	NC1=N[C@@]2(c3cc(NC(=O)c4ccc(F)cn4)ccc3F)COC[C@H]2CS1	NC1=NC2(CO1)c1cc(NC(=O)c3ccc(F)cn3)ccc1OCC21CC1	C[C@H]1C[C@H]2CSC(N)=N[C@@]2(c2cc(NC(=O)c3ccc(Cl)cn3)ccc2F)CO1	NC1=N[C@@]2(c3cc(NC(=O)c4ccc(OC(F)F)cn4)ccc3F)COCC[C@H]2CS1
0	CC(C)C[C@@H](C(=O)N[C@H](C(=O)OC1CCCC1)c1ccccc1)[C@H](O)C(=O)NO	COC(=O)C(c1ccccc1)C1CCCCN1	C[NH+]1[C@H]2CC[C@@H]1CC(OC(=O)[C@@H](CO)c1ccccc1)C2	CN1C2CCC1CC(OC(=O)C(CO)c1ccccc1)C2
0	Oc1ccc([C@@H]2Oc3ccc(O)cc3[C@@H]3CCC[C@@H]32)cc1	C[C@]12CC[C@@H]3c4ccc(O)cc4CC[C@H]3[C@@H]1CC[C@@H]2O	O=C1C[C@@H](c2ccc(O)cc2)Oc2cc(O)cc(O)c21	O=C1CC(c2ccc(O)cc2)Oc2cc(O)cc(O)c21
0	O=C1C(Cl)=C(NCCN2CCOCC2)C(=O)c2ncccc21	Clc1ccc(Cn2cc(NCCN3CCOCC3)nn2)cc1Cl	Clc1ccc(-n2cc(NCCN3CCOCC3)nn2)cc1Cl	O=C(NCCN1CCOCC1)c1ccc(Cl)cc1
1	COc1ccc2c(c1)CC[C@@H]1[C@@H]2CC[C@]2(C)[C@@H](NCCCCCCN3C(=O)C=CC3=O)CC[C@@H]12	COc1cccc(N2CCN(CCN(C)C[C@]34CC[C@H](CC3)C4(C)C)C2=O)c1	COc1cccc(N2CCN(CCN(C)CC34CCC(CC3)C4(C)C)C2=O)c1	C[C@]12CC[C@@H]3c4ccc(O)cc4CC[C@H]3[C@@H]1CC[C@@H]2O
0	Cn1c(=O)n(-c2ccc(C(C)(C)C#N)cc2)c2c3cc(-c4cnc5ccccc5c4)ccc3ncc21	CN(C)CCCn1nc(C2=C(c3cn(-c4cnc5ccccc5c4)c4ccccc34)C(=O)NC2=O)c2ccccc21	Cn1cc(-c2cnc3ccc4ccc(NS(=O)(=O)N5CCC5)cc4c(=O)c3c2)cn1	CS(=O)(=O)Nc1ccc2ccc3ncc(-c4ccccc4)cc3c(=O)c2c1
0	CCOc1cc(N2CCC(O)CC2)ccc1Nc1ncc2c(n1)N(C)c1ccccc1C(=O)N2C	COc1cc(N2CCN(CCO)CC2)ccc1Nc1ncc(Cl)c(-c2cnc3ccccn23)n1	COc1cc(N2CCN(C(C)=O)CC2)ccc1Nc1ncc(Cl)c(-c2cnn3ccccc23)n1	COc1cc(N2CCN(C(C)=O)CC2)ccc1Nc1ncc(Cl)c(Nc2ccc(N3CCN(C(C)=O)CC3)cc2OC)n1
0	N#Cc1c(C2CCNCC2)cc(-c2c(O)cccc2OCC2CC2)nc1N	Cc1ccc2ccc(OCC3CCNCC3)cc2c1	c1ccc(C(Cc2ccccc2OCC2CC2)N2CCNCC2)cc1	c1ccc2cc(OCC3CCNCC3)ccc2c1
0	OC(CCN1CCCCC1)(c1ccccc1)C1CC2C=CC1C2	Cc1ccc(CCN2CCC(C(O)(c3ccccc3)c3ccccc3)CC2)cc1	OC(c1ccccc1)(c1ccccc1)C1CCN(CCCOc2ccc(-c3ccccc3)cc2)CC1	c1ccc(-c2ccc(OCCCN3CCCCC3)cc2)cc1
0	c1cc(-c2sc(-c3ccncc3)c(-c3ccncc3)c2-c2ccncc2)ccn1	Cn1cc(-c2ccncc2)c(-c2ccc(F)cc2)n1	Nc1cc(-c2ccncc2)c[nH]c1=O	Nc1ccncc1
0	CC1=C[C@H]2[C@@H]3C[C@@H](C)[C@](O)(C(=O)CO)[C@@]3(C)C[C@H](O)[C@@H]2[C@@]2(C)Cc3cnn(-c4ccccc4)c3C=C12	COc1cccc(S(=O)(=O)N2CCC3=Cc4c(cnn4-c4ccc(F)cc4)C[C@]3(C(=O)c3ccccn3)C2)c1	O=C(c1ccccn1)[C@]12Cc3cnn(-c4ccc(F)cc4)c3C=C1CCN(S(=O)(=O)c1ccc(F)cc1)C2	C[C@@H]1C[C@H]2[C@@H]3CCC4=CC(=O)C=C[C@]4(C)C3=CC[C@]2(C)[C@@]1(O)C(=O)CO
0	NS(=O)(=O)c1ccc(Nc2nc(OCC3CCCCC3)c3nc[nH]c3n2)cc1	NS(=O)(=O)c1ccc(OCCCCN2CCCCC2)cc1	NS(=O)(=O)c1ccc(OCCCN2CCCCC2)cc1	NS(=O)(=O)c1ccc(OCCN2CCCCC2)cc1
0	CC(C)C[C@@H](C=O)NC(=O)[C@H](CC(C)C)NC(=O)[C@H](CC(C)C)NC(=O)OCc1ccccc1	COC[C@@H](NC(C)=O)C(=O)NCc1ccccc1	Nc1ccccc1NC(=O)c1ccc(CNC(=O)OCc2ccccc2)cc1	CC(C)CCNC(=O)c1ccc(Cc2nc(C(=O)[C@H](CCCCN)NC(=O)OCc3ccccc3)no2)cc1
0	O=C(NC1CCNCC1)c1n[nH]cc1NC(=O)c1c(Cl)cccc1Cl	O=C(c1cccc(Cl)c1Cl)N(CCC1CC1)[C@H]1CCNC1	O=C(c1cccc(Cl)c1Cl)N(CCC1CC1)C1CCNC1	Clc1cccc(OC(c2cccnc2)C2CCNCC2)c1Cl
0	COc1cc(OC)c(C=CS(=O)(=O)Cc2ccc(OC)c(NCC(=O)O)c2)c(OC)c1	COc1cc(OC)c(/C=C/S(=O)(=O)Cc2ccc(OC)c(NS(C)(=O)=O)n2)c(OC)c1	COc1cc(OC)c(/C=C/S(=O)(=O)Cc2ccc(OC)c(N)n2)c(OC)c1	COc1cc(OC)c(/C=C/S(=O)(=O)Cc2cnc(OC)c(NS(C)(=O)=O)c2)c(OC)c1
0	C[C@@]12C[C@@]3(O)O[C@@H](O1)[C@]1(COC(=O)c4ccccc4)[C@H]3C[C@]21O[C@@H]1O[C@H](CO)[C@@H](O)[C@H](O)[C@H]1O	CCOC(=O)[C@@H]1[C@@H](OC(=O)c2ccccc2)C[C@@H]2CC[C@H]1[NH+]2C	CCOC(=O)C1C2CC[C@H](C[C@@H]1OC(=O)c1ccccc1)N2C	CCOC(=O)[C@@H]1C2CCC(C[C@@H]1OC(=O)c1ccccc1)N2C
0	Nc1nc(=O)n([C@H]2C[C@H](O)[C@@H](CO)O2)cc1F	O=C1OCCN1c1ccc(-c2ccc3c(c2)OC[C@@H]2[C@H](CO)OC(=O)N32)cn1	Cc1cn([C@H]2C[C@@H](O)[C@H](CO)O2)c(=O)[nH]c1=O	Cc1cn([C@@H]2C[C@@H](O)[C@H](CO)O2)c(=O)[nH]c1=O
0	CCN1CCN(C(=O)NC(C(=O)NC2C(=O)N3C2SC(C)(C)C3C(=O)O)c2ccccc2)C(=O)C1=O	O=C(NC(c1ccccc1)c1ccccc1)[C@@H]1CC[C@@H](N2CCOCC2)C[C@H]1c1ccccc1	CC1(C)S[C@@H]2[C@H](NC(=O)[C@H](N)c3ccc(O)cc3)C(=O)N2[C@H]1C(=O)O	CC1(C)S[C@@H]2[C@@H](NC(=O)[C@H](N)c3ccc(O)cc3)C(=O)N2[C@H]1C(=O)O
0	O=c1[nH]nc(Sc2ncc([N+](=O)[O-])s2)n1-c1ccc2c(c1)OCCO2	O=c1ccc2ncc(F)c3c2n1C[C@@]3(O)CC12CCC(NCc3ccc4c(c3)OCCO4)(CC1)CO2	Cc1cccc(N2CCN(CCCNC(=O)c3nc(C)n(-c4ccc5c(c4)OCCO5)c3C)CC2)c1C.Cl.Cl	Cc1cccc(N2CCN(CCCNC(=O)c3nc(C)n(-c4ccc5c(c4)OCCO5)c3C)CC2)c1C
0	CNC(=O)c1nn(C)c2c1C(C)(C)Cc1cnc(Nc3ccc(N4CCN(C)CC4)cc3)nc1-2	Cc1ncc(-c2nc(Nc3ccc(N4CCOCC4)cc3)ncc2F)n1C(C)C	Cc1ncc(-c2nc(Nc3ccc(N4CCN(C(=O)CO)CC4)cc3)ncc2F)n1C(C)C	CN1CCN(c2ccc(Nc3ncc4c(=O)n(-c5c(Cl)cccc5Cl)ccc4n3)cc2)CC1
0	NC(=O)c1cnc(-c2ccc(C3(N)CCC3)cc2)c(-c2ccccc2)c1	Nc1ccccc1NC(=O)c1ccc(-c2ncc(CN3CCC3)cc2F)cc1	NC(=O)c1ccc(C2=CC3(CCNCC3)Oc3ccccc32)cc1	CC1(C)[C@H](Nc2c(C(N)=O)cnn3cc(-c4ccccc4)cc23)CC[C@]1(C)N
0	Cc1cccc(-c2nc(C(C)(C)C)[nH]c2-c2ccc3nccnc3c2)n1	C[C@@H]1CCCN1CCc1ccc2nc(-c3ccc4nccnc4c3)ccc2c1	Cc1cccc(-c2[nH]c(CNc3ccccc3F)nc2-c2ccc3ncnn3c2)n1	CSc1nc(-c2ccc(F)cc2)c(-c2ccnc(Nc3ccccc3)c2)[nH]1
0	CC1=C(C(=O)Nc2cc3cn[nH]c3cc2F)C(c2ccc(C(F)(F)F)cc2)CC(=O)N1	CN(C)CCN1CCN(c2ccc(C(F)(F)F)cc2NC(=O)c2ccc(-c3ccncc3)o2)CC1	Cc1[nH]ncc1-c1cc(C(F)(F)F)cc(S(=O)(=O)N2CCN(C(=O)[C@@H]3C[C@H]3c3ccc(C(F)(F)F)cc3)CC2)c1	Cc1[nH]ncc1-c1cc(C(F)(F)F)cc(S(=O)(=O)N2CCN(C(=O)C3CC3c3ccc(C(F)(F)F)cc3)CC2)c1
0	COc1cc(C)c(Sc2cnc(NC(=O)c3ccc(CNC(C)C(C)C)cc3)s2)cc1C(=O)N1CCN(C(C)=O)CC1	COC[C@H](C)Oc1cc(Oc2ccc(C(=O)N3CCC3)cc2)cc(C(=O)Nc2cnc(C)cn2)c1	C[C@@H](CO)Oc1cc(Oc2ccc(C(=O)N3CCC3)cc2)cc(C(=O)Nc2nccs2)c1	CC(=O)N1CCN(Cc2ccnc(Nc3ncc(-c4ccccc4)s3)c2)CC1
1	OCCC#Cc1nc(-c2ccc(F)cc2)c(-c2ccncc2)n1CCCc1ccccc1	CC(=O)N1CCC(c2[nH]nc(-c3ccc(F)cc3)c2-c2ccncc2)CC1	Fc1ccc(C(OCCN2CCN(CCCc3ccccc3)CC2)c2ccc(F)cc2)cc1	Cn1cc(-c2ccncc2)c(-c2ccc(F)cc2)n1
0	CC(O)(C#Cc1ccc2c(c1)N(c1nc(N)ncc1Cl)CC2)c1nccs1	CC(C)(O)C#Cc1cnc2c(c1)[C@]1(COC(N)=N1)c1cc(-c3cccnc3F)ccc1O2	CC(C)(C)C#Cc1ccc2c(c1)[C@]1(COC(N)=N1)c1cc(-c3cncnc3)ccc1O2	CC(C)(O)C#Cc1ccc2c(c1)[C@]1(COC(N)=N1)c1cc(-c3cncnc3)ccc1O2
0	Cc1ccccc1C(C(=O)NC1CCCC1)N(C(=O)Cn1cnc2ccccc21)c1cccc(F)c1	O=C(NC1CCCCC1)C(C1CCCCC1)n1c(-c2ccc(Cl)cc2)nc2cc(F)c(F)cc21	O=C(NC1CCCCC1)[C@H](C1CCCCC1)n1c(-c2ccc(Cl)cc2)nc2cc(F)c(F)cc21	Cc1nc2ccccc2n1C1C[C@@H]2CC[C@H](C1)N2CC[C@H](NC(=O)C1CC[S+]([O-])CC1)c1cccc(F)c1
0	COc1ccc(C2CC(c3ccccc3)=NN2c2ccc(S(N)(=O)=O)cc2)cc1	COc1ccc(CCN2C(=O)N(NS(=O)(=O)Cc3ccccc3)C[C@@H]2c2ccc(OC)cc2)cc1	CN(C)CCN(C)C(=O)c1ccc(C2=NN(c3ccc(C#N)cc3)C(c3ccc(F)cc3)C2)cc1	N#Cc1ccc(N2N=C(c3ccc(C(=O)O)cc3)CC2c2ccc(F)cc2)cc1
0	CC(NCc1ccc2c(c1)nc(NC(=O)c1ccc(-c3cn[nH]c3)s1)n2CC(C)(C)O)C(C)(C)C	CC1CCCN1CCc1ccc2nc(-c3cn[nH]c3)ccc2c1	Cn1c(N(Cc2ccc(C(=O)Nc3nnn[nH]3)cc2)C2CCC(C(C)(C)C)CC2)nc2cc(C(F)(F)F)ccc21	Cc1nc2cc(OC(F)(F)F)ccc2n1-c1ccc(C(=O)NC2CC2)s1
0	CO[C@@H](C(=O)N1Cc2[nH]nc(NC(=O)c3ccc(N4CCN(C)CC4)cc3)c2C1)c1ccccc1	Nc1ccccc1NC(=O)c1ccc(N2CCN(C(=O)/C=C/c3ccc(F)cc3)CC2)cc1	Cc1ccc(/C=C/C(=O)N2CCN(c3ccc(C(=O)Nc4ccccc4N)cc3)CC2)cc1	COc1ccc(/C=C/C(=O)N2CCN(c3ccc(C(=O)Nc4ccccc4N)cc3)CC2)cc1
0	Cc1c(CN2CCN(S(C)(=O)=O)CC2)sc2c(N3CCOCC3)nc(-c3cnc(N)nc3)nc12	COCCNC(=O)c1nc2c(N3CCOCC3)nc(-c3cnc(N)nc3)cn2c1C	CS(=O)(=O)N1CCN(Cc2cn3cc(-c4cccc5[nH]ncc45)nc(N4CCOCC4)c3n2)CC1	CS(=O)(=O)N1CCN(Cc2cc3nc(-c4cccc5[nH]ncc45)nc(N4CCOCC4)c3s2)CC1
0	Cc1cc(SCc2sc(-c3ccc(C(F)(F)F)cc3)nc2C)ccc1OCC(=O)O	Cc1nc(NC(=O)c2cc(CNC(=O)C(C)C)cnc2C(F)F)[nH]c1-c1ccc(C(F)(F)F)cc1	Cc1ccc(OC(=O)N(CC(=O)O)Cc2cccc(OCc3nc(-c4ccc(C(F)(F)F)cc4)oc3C)c2)cc1	Cc1ccc(OC(=O)N(CC(=O)O)Cc2cccc(OCc3sc(-c4ccc(Cl)cc4)nc3C)c2)cc1
0	CNC(=O)c1ccc(N2C(=S)N(c3ccc(C#N)c(C(F)(F)F)c3)C(=O)C2(C)C)cc1F	C[C@H]1[C@@H](C)OC(C)(C)C(=O)N1c1cc(-c2cc(C(F)(F)F)c3c(N)ncnn23)ccc1C#N	CNC(=O)c1ccc(Nc2ncc(F)c(-c3cnc(C)n3C(C)C)n2)cc1F	CC1(C)C(=O)N(c2ccc(C#N)c(C(F)(F)F)c2)C(=S)C1c1ccnc(S(N)(=O)=O)c1
0	COc1cc(OC)cc(-c2ccc3ncc4ccc(=O)n(-c5ccc(N6CCNCC6)c(C(F)(F)F)c5)c4c3c2)c1	COc1cnc2ccc(=O)n(CCN3CCN(c4nc5ccccc5[nH]4)CC3)c2c1	COc1cnc2ccc(=O)n(CCN3CCC(c4c[nH]c5cc(C(F)(F)F)ccc45)CC3)c2c1	COc1cnc2ccc(=O)n(CCN3CCC(c4nc5cc(C(F)(F)F)ccc5[nH]4)CC3)c2c1
0	CNCc1ccc(-c2[nH]c3cc(F)cc4c3c2CCNC4=O)cc1	Fc1ccc(-c2[nH]c3cc(F)ccc3c2C2CNCC[C@H]2F)cc1	Fc1ccc(-c2[nH]c3cc(F)ccc3c2[C@@H]2CNCC[C@H]2F)cc1	Cc1c(-c2ccc(N3CCC(F)(F)C3)cc2)[nH]c2cc(F)cc(F)c2c1=O
0	O=C(Nc1cc(C(F)(F)F)cc(C(F)(F)F)c1)c1cc(Cl)ccc1O	Cc1cccc(C(=O)Nc2cccc(NC(=O)c3cccc(Cl)c3)c2)c1	Cc1cccc(C(=O)Nc2cccc(NC(=O)c3ccccc3C(F)(F)F)c2)c1	Cc1cccc(C(=O)Nc2cccc(NC(=O)c3cccc(C(F)(F)F)c3)c2)c1
0	CC(C)c1nn(-c2c(Cl)cccc2Cl)c2[nH]c(Cc3ccc(OCCO)cc3)nc(=O)c12	Oc1cccc2nc(Cc3ccc(Oc4ccccc4)cc3)[nH]c12	Cc1ccc(Cc2cccc(COc3ccc(C)cc3)n2)cc1	Cc1nc2cccc(Cl)c2c(=O)n1-c1ccc(OCCCN2CCCC2)cc1
0	Clc1ccc2ncc(-c3cccc(NC4CNC4)n3)n2c1	CC(C)(O)[C@H]1CC[C@H](Nc2ccc3ncc(-c4cccc(Cl)c4)n3n2)CC1	Clc1cccc(-c2cnc3ccc(NC4CCOCC4)nn23)c1	O[C@H]1CC[C@H](Nc2ccc3ncc(-c4cccc(Cl)c4)n3n2)CC1
0	COc1ccc(-c2cc3c(C)nc(N)nc3n([C@H]3CC[C@H](OCCO)CC3)c2=O)cn1	COc1ccc(-c2nnc(C3CCN(Cc4ccc(-c5nc6cc[nH]c(=O)c6cc5-c5ccccc5)cc4)CC3)[nH]2)cn1	COc1ccc(-c2cc(-c3ccc(C(=O)N4CCN(C)CC4)cc3)cnc2N)cn1	COc1ccc(-c2cc(-c3ccc(S(=O)(=O)NC4CC4)cc3)cnc2N)cn1
0	NS(=O)(=O)c1cccc2c1C(=O)c1cccc(O)c1C2=O	CC(=C(F)C(=O)N(CC(=O)O)c1ccc(-c2ccccc2S(N)(=O)=O)cc1)c1cccc(C(=N)N)c1	[H]/N=C(\N)c1cccc(/C(C)=C(/F)C(=O)Nc2ccc(-c3ccccc3S(N)(=O)=O)cc2)c1	CC(=C(F)C(=O)Nc1ccc(-c2ccccc2S(N)(=O)=O)cc1)c1ccc(C(=N)N)cc1
0	OCCNC1CCCc2c1[nH]c1ccc(-c3ccccc3)cc21	CC(NC1CCCc2c1[nH]c1ccc(Br)cc21)c1ccccc1	C[C@@H](N[C@@H]1CCCc2c1[nH]c1ccc(Br)cc21)c1ccccc1	Brc1ccc2[nH]c3c(c2c1)CCCC3Nc1ccccc1
0	CCC[C@H](NC(=O)C(C#N)=Cc1cccc(Br)n1)c1ccccc1	CCC(NC(=O)c1c([S+](C)[O-])c(-c2ccccc2)nc2ccccc12)c1ccccc1	CC[C@H](NC(=O)c1ccccc1NS(=O)(=O)c1cccc2cccnc12)c1ccccc1	CCCS(=O)(=O)Nc1ccccc1C(=O)N[C@@H](CC)c1ccccc1
0	C=C1C(=CC=C2CCC[C@@]3(C)[C@H]2CC[C@@H]3[C@H](C)C=C[C@H](C)C(C)C)C[C@@H](O)C[C@@H]1O	CC1(c2ccccc2)CCN(C[C@@H]2CCc3cccnc3[C@@H](O)C2)CC1	CN1C(=O)C=CC2(C)C3CCC4(C)C(O)C(=Cc5ccccc5)CC4C3CCC12	CN[C@@H](C)[C@H]1[C@H](O)CC2(C)[C@@H]3CC[C@H]4C(C)(C)[C@@H](NC)CCC45CC35CC[C@]12C
0	O=C(Nc1cccc(Nc2ncc(Br)c(NCCc3c[nH]cn3)n2)c1)N1CCCC1	Cc1cccc(Nc2nc(NC[C@H]3CCCN3)ncc2C(N)=O)c1	Cc1cccc(Nc2nc(NCCN)ncc2C(N)=O)c1	CC(=O)Nc1cccc(Nc2ncnc(N3CCc4ccccc4C3)n2)c1
0	CNC(=O)[C@H](Cc1ccccc1)NC(=O)[C@H](CC(C)C)[C@H](CSc1cccs1)C(=O)NO	CCOC(=O)C1=C(CNC(Cc2ccccc2)C(=O)O)NC(c2nccs2)=NC1c1ccc(F)cc1Br	COC[C@@H](NC(C)=O)C(=O)NCc1ccccc1	Cn1nc(-c2ccncc2)cc1NC(=O)[C@H](Cc1ccccc1)NCC(=O)O
0	N=c1c2c(-c3ccccc3)c(-c3ccccc3)n(Cc3ccccc3)c2ncn1C1CCC(O)CC1	NC(=O)c1ccnc(O[C@@H]2C[C@@H]3CC[C@H](C2)N3Cc2ccccc2)c1	NC(=O)c1ccc(O[C@@H]2C[C@@H]3CC[C@H](C2)N3Cc2ccccc2)nc1	NC(=O)c1cc(O[C@@H]2C[C@@H]3CC[C@H](C2)N3Cc2ccccc2)ccn1
0	Cc1cn2cc(C(=O)N(C)CCO)cc(N[C@@H]3CCOc4cccc(C)c43)c2n1	CN(CCCC(=O)NCCO)C(=O)c1ccc2c(c1)c1c(n2C)CC[C@@H](C2CCOCC2)C1	CN(CCO)C(=O)c1ccc([C@H](c2cccc(NC(=O)C3CC3)c2)N2CCN(Cc3ccc(F)cc3)CC2)cc1	Cc1ccc2cccc(NC(=O)[C@]3(O)CC[C@@H](NCc4cc5c(cn4)OCCO5)CC3)c2n1
0	CC=C(C)C(=O)O[C@H]1C(C)=C[C@]23C(=O)[C@@H](C=C(CO)[C@@H](O)[C@]12O)[C@H]1[C@@H](C[C@H]3C)C1(C)C	Cc1ncc(C=C2CC3C4CCC5N(C)C(=O)C=CC5(C)C4CCC3(C)C2O)cn1	CC1CC2C3CCC4N(C)C(=O)C=CC4(C)C3CCC2(C)C1O	C[C@@H]1C[C@H]2[C@@H]3CCC4=CC(=O)C=C[C@]4(C)C3=CC[C@]2(C)[C@@]1(O)C(=O)CO
0	COc1cc2ncnc(-n3nc(-c4ccccn4)nc3N)c2cc1OC	COc1cc2ncnc(N3CCC(CCNS(N)(=O)=O)CC3)c2cc1OC	COc1cc2ncnc(N3CCC(CNS(N)(=O)=O)CC3)c2cc1OC	COc1cc2ncnc(N3CCC(NS(N)(=O)=O)CC3)c2cc1OC
0	CN(C)Cc1cccc(N=C(c2ccccc2)c2c(O)[nH]c3cc(C(=O)N(C)C)ccc23)c1	CN(C)Cc1ccc2c(c1)CC[C@H](N(C)C(=O)c1ccc(-c3ccccn3)cc1)C2	CN(C)C(=O)c1cccc(CN2CCc3cc4nc(N)sc4cc3CC2)c1	CN(C)C(=O)c1cccc(-c2ccccc2CC(c2cccnc2)c2cccnc2)c1
0	Cc1nc(Nc2n[nH]c3c2CN(C(=O)N[C@H](CN(C)C)c2ccccc2)C3(C)C)c2sccc2n1	CC(CC(NC(=O)C1CCC1)c1ccccc1)N1CCC(c2nnc(CN(C)C)o2)CC1	CC(=O)N[C@@H](CCN1[C@H]2CC[C@@H]1C[C@H](n1c(C)nc3ccccc31)C2)c1ccccc1	CC(=O)N[C@@H](CCN1[C@@H]2CC[C@@H]1CC(n1c(C)nc3ccccc31)C2)c1ccccc1
0	C=CC(=O)Nc1cc(NC(=O)c2ccc(C)c(NC(=O)c3ccno3)c2)cc(C(F)(F)F)c1	Cc1cccc(C(=O)Nc2cccc(NC(=O)c3ccccc3C(F)(F)F)c2)c1	Cc1cccc(C(=O)Nc2cccc(NC(=O)c3ccc(C(C)(C)C)cc3)c2)c1	Cc1cccc(C(=O)Nc2cccc(NC(=O)c3cccc(C(F)(F)F)c3)c2)c1
0	CNC(=O)c1ccc(Nc2cc(Nc3ccccc3S(=O)(=O)C(C)C)c3cc[nH]c3n2)nc1	COc1cc2c(cc1Nc1ncc(Cl)c(Nc3ccccc3S(=O)(=O)C(C)C)n1)CCC(N)C2(C)C	CC(C)Oc1cc(C2CCNCC2)ccc1Nc1ncc(Cl)c(Nc2ccccc2S(=O)(=O)C(C)C)n1	CC(C)Oc1nc(C2CCNCC2)ncc1Nc1ncc(Cl)c(Nc2ccccc2S(=O)(=O)C(C)C)n1
0	COc1cc2c(Nc3ccc(Cl)c(Cl)c3F)ncnc2cc1OCC1C[C@@H]2CN(C)C[C@@H]2C1	COc1cc2c(Nc3cc(CC(=O)Nc4cccc(F)c4F)n[nH]3)ncnc2cc1OCCCN1CCCC1CO	COc1cc2ncnc(Nc3cccc(Cl)c3F)c2cc1CN1CCOCC1	COc1cc2c(Nc3ccc(Br)cc3F)ncnc2cc1OCC1CCN(C(=O)CN(C)C)CC1
0	COc1ccc(-c2cc3nccn3c(Nc3ncccc3C(N)=O)n2)cc1OC	COc1ccc(CNC(=O)c2cc(-c3cc(Cl)cc(Cl)c3)cnc2-c2cccnc2)cc1OC	COc1ccc(-c2ccc3c(N4CCOC[C@@H]4C)nc(N4CCOC[C@@H]4C)nc3n2)cc1C(N)=O	COc1ccc(-c2ccc3c(N4CCOC[C@H]4C)nc(N4CCOC[C@H]4C)nc3n2)cc1C(N)=O
0	CC(C)c1ccccc1Cc1cc(C(=O)Nc2ccc(S(=O)(=O)c3ccccc3C(C)(C)C)cc2)c(O)c(O)c1O	O=S(=O)(c1ccc(/C=C/c2ccc(F)cc2)cc1)c1ccccc1CO	CC(=O)Nc1ccc(S(=O)(=O)Nc2ccccc2C(=O)c2ccccc2)cc1	C[C@H](O)c1ccccc1S(=O)(=O)c1ccc(/C=C/c2ccc(F)cc2)cc1
0	Cc1cc(Nc2nc(N[C@@H](C)c3ccc(F)cc3)c(C#N)cc2F)n[nH]1	CC(C)Oc1cc(Nc2nc3c(cc2F)ncn3[C@@H](CO)c2ccc(F)cn2)n[nH]1	CC(C)Oc1cc(Nc2nc(N[C@@H](C)c3ccc(F)cn3)ncc2Cl)n[nH]1	Cc1cc(Nc2cncc(N[C@@H](C)c3ncc(F)cn3)n2)n[nH]1
0	CC(C)C(=O)Nc1ncc(-c2cc(C(F)F)nn2-c2c(Cl)cccc2Cl)s1	Cc1cnc(NC(=O)[C@H](CN2CC(O)C2)Oc2ncnc3c2cnn3-c2c(Cl)cccc2Cl)cn1	O=C(Nc1ccc(F)cn1)[C@H](COCCO)Oc1ncnc2c1cnn2-c1c(Cl)cccc1Cl	CC(=O)N1CCN(Cc2ccnc(Nc3ncc(-c4ccccc4)s3)c2)CC1
0	O=S(=O)(O)c1ccc2cc(N=Nc3cc(S(=O)(=O)O)c4cccnc4c3O)ccc2c1	Cc1noc(/C(=C/c2cccc(-c3cc(C(C)(C)S(C)(=O)=O)cc4cccnc34)c2)c2ccc(S(C)(=O)=O)cc2)n1	Cc1noc(C(=Cc2cccc(-c3cc(C(C)(C)S(C)(=O)=O)cc4cccnc34)c2)c2ccc(S(C)(=O)=O)cc2)n1	O=S(=O)(NCCCCN1CCN(c2noc3ccccc23)CC1)c1ccc2ccccc2c1
0	O=C(NOC[C@H](O)CO)c1ccc(F)c(F)c1Nc1ccc(I)cc1F	C[C@H](CO)CONC(=O)c1ncc2cncn2c1Nc1ccc(I)cc1F	O=C(NOCCO)c1ccc2cncn2c1Nc1ccc(I)cc1F	O=C(NOCCO)c1ccn2cncc2c1Nc1ccc(I)cc1F
0	CC(C)(CO)[C@@H](O)C(=O)NCCC(=O)O	CC(C)(Cc1ccc2ccccc2c1)NCC(O)COc1ccc(CCC(=O)O)cc1C#N	CC(C)(Cc1ccc2ccccc2c1)NCC(O)COc1ccc(CCC(=O)O)cc1	CC(C)(Cc1ccc2ccccc2c1)NC[C@@H](O)COc1ccc(CCC(=O)O)cc1
0	N=C1SC(=Cc2ccc(-c3ccc4c(c3)C(=O)NC4=O)o2)C(=O)N1c1ccc(Br)cc1	NC1CCCN(c2c(Br)cccc2/C=C2/SC(=O)NC2=O)C1	CC(C)N1Cc2cc(-c3cc(-c4ccc(Cl)nc4)no3)ccc2C1=O	N[C@@H]1CCCN(c2c(Br)cccc2/C=C2\SC(=O)NC2=O)C1
0	CC(C)(C)c1nc(-c2cccc(NS(=O)(=O)c3c(F)cccc3F)c2F)c(-c2ccnc(N)n2)s1	Nc1nccc(-c2c(-c3ccc(F)cc3)ncn2C2CCCCC2)n1	CNS(=O)(=O)c1ccc(-c2cnc(N)c(-c3ccc(C(F)(F)F)nc3)n2)cc1	CNC(=O)c1nc(-c2ccc(Cl)c(S(=O)(=O)Nc3cccc(F)c3F)c2)cnc1N
0	OCc1ccc(-c2ccc(-c3ccc(CO)s3)o2)s1	C[N+]1CCN(C2=Nc3ccccc3Nc3sc(CO)cc32)CC1	C[NH+]1CCN(C2=Nc3ccccc3Nc3sc(CO)cc32)CC1	CN1CCN(C2=Nc3ccccc3Nc3sc(CO)cc32)CC1
0	CN(C)c1nc(Cc2ccc(NC(=O)c3ccc(C(F)(F)F)cc3)cc2)nc(N(C)C)c1CC(=O)O	CC(=O)Nc1ccc(CC(=O)N(C)C2CCN(Cc3ccc(C(F)(F)F)cc3)CC2)cc1	CNC(=O)c1ccc(CC(=O)N(C)C2CCN(Cc3ccc(C(F)(F)F)cc3)CC2)cc1	CN(Cc1ccc(C(F)(F)F)cc1)c1cc(C(=O)Nc2ccccc2)ncn1
0	C=CCn1c(=O)c2cnc(Nc3ccc(N4CCN(C)CC4)cc3)nc2n1-c1cccc(C(C)(C)O)n1	CC(C)N1CCN(c2ccc(Nc3ncc4c(=O)n(-c5c(Cl)cccc5Cl)ccc4n3)cc2)CC1	CN1CCN(c2ccc(Nc3ncc4c(=O)n(-c5c(Cl)cccc5Cl)ccc4n3)cc2CO)CC1	CN1CCN(c2ccc(Nc3ncc4c(=O)n(-c5c(Cl)cccc5Cl)ccc4n3)cc2)CC1
0	O=C1NCCc2[nH]c(-c3ccncc3)cc21	O=C1CCC(c2ccc(Nc3ccncc3)cc2)=NN1	Nc1cc(-c2ccncc2)c[nH]c1=O	Cc1[nH]c(=O)c(C#N)cc1-c1ccncc1
0	CC1=C(CO)C(=O)O[C@@H]([C@@H](C)[C@H]2CC[C@H]3[C@@H]4C[C@H]5O[C@]56[C@@H](O)C=CC(=O)[C@]6(C)[C@H]4CC[C@@]32C)C1	CN1C(=O)C=CC2(C)C3CCC4(C)C(O)C(Cc5cccc(F)c5)CC4C3CCC12	Cc1ncc(C=C2CC3C4CCC5N(C)C(=O)C=CC5(C)C4CCC3(C)C2O)cn1	CN1C(=O)C=CC2(C)C3CCC4(C)C(O)CCC4C3CCC12
0	Cn1cncc1[C@@](N)(c1ccc(Cl)cc1)c1ccc2c(c1)c(-c1cccc(Cl)c1)cc(=O)n2C	Cn1c(=O)cc(NC2CCN(C/C=C/c3ccccc3)CC2)c2cc(Cl)ccc21	Cn1cncc1C(=O)N(Cc1cc(=O)[nH]c2c(F)c(F)ccc12)c1cccc(Cl)c1	CN1C(=O)CN=C(c2ccccc2)c2cc(Cl)ccc21
1	Cc1c[nH]c(-c2cnc(NCCNc3ccc(C#N)cn3)nc2-c2ccc(Cl)cc2Cl)n1	CN(C)CCNc1nc(-c2ccc(Cl)cc2Cl)c2c(n1)N(c1c(Cl)cccc1Cl)C(=O)NC2	COCCNc1nc(-c2ccc(Cl)cc2Cl)c2c(n1)N(c1c(Cl)cccc1Cl)C(=O)NC2	Cc1nc2c(c(-c3ccc(Cl)cc3Cl)c1CN)CN(c1ccc(C#N)cc1)C2=O
0	O=C(Nc1ccc(F)c(C(F)(F)F)c1)Nc1nnc(-c2ccncc2)s1	CNCc1cc(Oc2ccc3c(ccn3C(=O)Nc3ccc(F)c(C(F)(F)F)c3)c2)ncn1	COc1ccncc1C(=O)NC(=O)Nc1ccc(-c2ccccc2)c(C(F)(F)F)c1	CNC(=O)c1cc(Oc2ccc3nc(NC(=O)Nc4ccc(Cl)c(C(F)(F)F)c4)sc3c2)ccn1
0	CN(C)Cc1ccc(-c2nc3cccc4c3n2CCNC4=O)cc1	Cn1c(-c2ccc(OCCCN3CCCC3)cc2)nc2ccccc2c1=O	Cc1ccc2c(N3CCN(CCc4cccc(N5CCNC5=O)c4)CC3)cccc2n1	COc1ccc(-c2nnc(C(=O)N3CC(Oc4ccc(CN(C)C)cc4)C3)o2)cc1
0	COc1cc(Oc2ccnc3cc(OC)c(OC)cc23)ccc1NC(=O)NC(C)c1nccs1	CCOc1cc2nccc(Oc3cnc(CC(=O)Nc4n[nH]c(CC)c4C)c(OC)c3)c2cc1OC	CCOc1cc2nccc(Oc3cnc(CC(=O)Nc4[nH]nc(CC)c4C)c(OC)c3)c2cc1OC	COc1ccc2c(Oc3ccc(CC(=O)Nc4cn(C)nc4C)c(OC)c3)ccnc2c1
0	C=CC1(C)CC(=O)C2(O)C(C)(O1)C(OC(C)=O)C(O)C1C(C)(C)CCC(O)C12C	C=C1CC23CC4[C@H]5C67C[C@@H](OC(C)=O)C[C@@]5(C)CN4C6[C@@]2(O)C(OC(C)=O)[C@H]1[C@@H](OC(C)=O)C73	C=C1C[C@]23C[C@H]4[C@H]5[C@]67C[C@@H](OC(C)=O)C[C@@]5(C)CN4[C@@H]6[C@@]2(O)[C@@H](OC(C)=O)[C@H]1[C@@H](O)[C@@H]73	C=C1CC23CC4[C@H]5C67C[C@@H](OC(C)=O)C[C@@]5(C)CN4C6[C@@]2(O)C(OC(C)=O)[C@H]1[C@@H](O)C73
0	CCn1cc(-c2ccnc3[nH]c(-c4cccc(CN(C)C)c4)cc23)c(-c2ccc(NC(=O)N(C)C)cc2)n1	Cc1ccc(NC(=O)c2ccc(CN3CCN(C)CC3)cc2)cc1Nc1nccc(-c2cccnc2)n1	Cc1cc(C)n(-c2cc(NC(=O)COc3cccc(CN(C)C)c3)nc(-c3ccc(C)o3)n2)n1	CN(C)Cc1ccc2c(c1)CC[C@H](N(C)C(=O)c1ccc(-c3cccnc3)cc1)C2
0	CCOc1ccn(-c2ccc(F)cc2)c(=O)c1C(=O)Nc1ccc(Oc2ccnc(N)c2Cl)c(F)c1	CCOc1cc(N)c(Cl)cc1C(=O)NC[C@@H]1C[NH+](Cc2ccc(F)cc2)CCO1	Cn1nccc1-c1cc(NC(=O)c2ccc(F)cc2F)ccc1OCCN1CCOCC1	CCOc1cc(C(=O)Nc2cc(C(F)(F)F)ccn2)ccc1-c1nc(C23CCC(C(=O)O)(CC2)CC3)n2ccnc(N)c12
0	O=C(NC1CC1)c1cccc(-c2ccc3c(NC(=O)C4CC4)n[nH]c3c2)c1	O=C(NC1CC1)c1cn(-c2cccc(-c3cccnc3)c2)c2ncccc2c1=O	O=C(NC1CC1)c1cn(-c2cccc(-c3ccncc3)c2)c2ncccc2c1=O	O=C(Nc1ccccc1)Nc1n[nH]c2cc(Cl)c(-c3ccccc3)cc12
0	NS(=O)(=O)c1ccc(NC2=CC(=O)c3ccccc3C2=O)cc1	NS(=O)(=O)c1ccc(OCCN2CCCC2)cc1	NS(=O)(=O)c1ccc(CCNc2nc(-c3cncnc3)nc3cccc(-c4ccccc4)c23)cc1	NS(=O)(=O)c1ccc(CCNc2nc(Cl)nc3cccc(-c4ccccc4)c23)cc1
0	N#Cc1c(NC(=O)c2cccc3ccccc23)sc2c1CCCC2	N[C@H](C(=O)N1CCSC1)[C@H]1CC[C@H](NC(=O)c2cccc3ccccc23)CC1	N[C@H](C(=O)N1CCCC1)C1CCC(NC(=O)c2cccc3ccccc23)CC1	N[C@H](C(=O)N1CCCC1)[C@H]1CC[C@H](NC(=O)c2cccc3ccccc23)CC1
0	CNC(=O)CN1CCC(Oc2cc3c(Nc4cccc(Cl)c4F)ncnc3cc2OC)CC1	COc1cc2c(Nc3cc(CC(=O)Nc4cccc(F)c4F)[nH]n3)ncnc2cc1OCCCN1CCC[C@@H]1CO	COc1cc2c(Nc3cc(CC(=O)Nc4cccc(F)c4F)n[nH]3)ncnc2cc1OCCCN1CCCC1CO	COc1cc2ncnc(Nc3cccc(Cl)c3F)c2cc1CN1CCOCC1
0	c1ccc2c(Cc3c[nH]c4ccccc34)c[nH]c2c1	O=C(C=Cc1ccc(CNCCc2c[nH]c3ccccc23)cc1)NO	CNCCC(c1ccccc1)c1c[nH]c2ccccc12	O=C1NC(=O)C(c2c[nH]c3ccccc23)=C1c1c[nH]c2ccccc12
0	CC(C)(O)c1cc2nc(-c3cnc(N)nc3)nc(N3CCOCC3)c2s1	Nc1nc(N2CCC(N)CC2)c2sc(-c3ccc(C(F)(F)F)cc3)cc2n1	COCCNC(=O)c1nc2c(N3CCOCC3)nc(-c3cnc(N)nc3)cn2c1C	CS(=O)(=O)N1CCN(Cc2cc3nc(-c4cccc5[nH]ncc45)nc(N4CCOCC4)c3s2)CC1
0	O=C(Nc1cc(Cl)cc2c1[nH]c1cnccc12)c1cccnc1	O=C(O)c1ccc2c(c1)nc(Nc1cccc(Cl)c1)c1ccncc12	Nc1ccc(-c2ccccc2)cc1NC(=O)c1ccc(CNC(=O)CCc2cccnc2)cc1	O=C(Nc1cccc(-c2nc3ccccc3[nH]2)c1)c1cc(Cl)cc(Cl)c1
0	c1cncc(CN2CCC(n3ncc4c(N5CCOCC5)nc(-c5ccc6[nH]ccc6c5)nc43)CC2)c1	C[C@H]1COCCN1c1cc(CS(C)(=O)=O)nc(-c2ccc3[nH]ccc3c2)n1	CC1COCCN1c1cc(CS(C)(=O)=O)nc(-c2ccc3[nH]ccc3c2)n1	CS(=O)(=O)Cc1cc(N2CCOCC2)nc(-c2ccc3[nH]ccc3c2)n1
0	Cc1cc(Nc2ncnc3ccc(-c4ccc(CNCCS(C)(=O)=O)o4)cc23)ccc1Oc1ccn2ncnc2c1	Cc1ccc(Oc2ccc(Nc3ncnc4cccc(O[C@H](C)C(=O)N(C)CCO)c34)cc2C)cn1	Cc1ccc(Oc2ccc(Nc3ncnc4cccc(O[C@@H](C)C(=O)N(C)C)c34)cc2C)cn1	Cc1ccc(Oc2ccc(Nc3ncnc4cccc(O[C@H](C)C(=O)N(C)C)c34)cc2C)cn1
0	CCc1ccc(C(=O)Nc2cc(CN3CCN(C)CC3)cc(C(F)(F)F)c2)cc1C#Cc1cnc2ccnn2c1	CCNC(=O)Nc1cccc(CNc2cc(C(F)(F)F)cc3ncc(N4CCN(C)CC4)cc23)c1	Cn1nccc1-c1cc(NC(=O)c2cccc(C(F)(F)F)c2)ccc1OCCN1CCOCC1	Cc1ccc(NC(=O)c2ccc(CN3CCN(C)CC3)cc2)cc1Nc1nccc(-c2cccnc2)n1
0	CC(C)(C)C(=O)Oc1ccc2c(c1)nc(NC(=O)c1cccc([N+](=O)[O-])c1)n2CCCO	CCOC(=O)C1=C(C)NC(C)=C(C(=O)OC)C1c1cccc([N+](=O)[O-])c1	O=[N+]([O-])c1cccc(CNc2cc(C(F)(F)F)cc3ncc(N4CCN(CCO)CC4)cc23)c1	COc1ccc(OC)c(Cc2nc3ccccc3n2CC(=O)Nc2cc(C(C)(C)C)cc(C(C)(C)C)c2)c1
0	Clc1cc(Cl)cc(CNc2ncncc2-c2ccc3c(c2)OCO3)c1	FC(F)(F)c1cc(Nc2ccccc2)nc(NCc2ccc3c(c2)OCO3)n1	Cc1cc(Nc2ccccc2)nc(NCc2ccc3c(c2)OCO3)n1	FC(F)(F)c1cc(Nc2ccncc2)nc(NCc2ccc3c(c2)OCO3)n1
0	COc1ccccc1[C@H](c1cccc2ccccc12)[C@@](C)(C#N)C(=O)N1CCC(c2cccc(C(F)(F)F)c2)CC1	COc1cccc(C2CCN(C3CCC(C(=O)NCc4cc(C(F)(F)F)cc(C(F)(F)F)c4)(C(C)C)C3)CC2)c1	COc1cccc(C2CCN([C@@H]3CC[C@@](C(=O)NCc4cc(C(F)(F)F)cc(C(F)(F)F)c4)(C(C)C)C3)CC2)c1	N#Cc1c(N2CCC(c3cccc(C(F)(F)F)c3)CC2)ccn(CC2CC2)c1=O
0	C=CC(=O)Nc1cccc(Sc2nc(Nc3ccc(N4CCN(C)CC4)cc3)ncc2Cl)c1	C=CC(=O)Nc1cc(Nc2ncc(Cl)c(-c3cnn4ccccc34)n2)c(OC)cc1N1CCN(C)CC1	CN1CCN(c2ccc(Nc3ncc4c(=O)n(-c5c(Cl)cccc5Cl)ccc4n3)cc2)CC1	C=CC(=O)Nc1cccc(Oc2nc(Nc3ccc(N4CCN(C)CC4)cc3)nc3[nH]ccc23)c1
0	NC1(c2ccc(-c3nc4ccn5c(=O)[nH]nc5c4cc3-c3ccccc3)cc2)CCC1	ClCc1nnc2c3cc(-c4ccccc4)c(-c4ccc(CN5CCC(c6n[nH]c(-c7ccccn7)n6)CC5)cc4)nc3ccn12	Nc1nnc2c3cc(-c4ccccc4)c(-c4ccc(CN5CCC(c6n[nH]c(-c7ccccn7)n6)CC5)cc4)nc3ccn12	O=c1[nH]nc2c3cc(-c4ccccc4)c(-c4ccc(CN5CCC(c6nnc(-c7ccccn7)[nH]6)CC5)cc4)nc3ccn12
0	COc1cc2c(Oc3ccc(NC(=O)C4(C(=O)Nc5ccc(F)cc5)CC4)cc3F)ccnc2cc1OCCCN1CCOCC1	COc1cc(NC(=O)c2ccccc2F)ccc1-c1nnc(NCCCN2CCOCC2)o1	COc1cc2c(Nc3ncc(CC(=O)Nc4cccc(F)c4)s3)ncnc2cc1OCCCN1CCC(CO)CC1	Cn1nccc1-c1cc(NC(=O)c2ccc(F)cc2F)ccc1OCCN1CCOCC1
0	CC(=O)Nc1ccc([C@H](C)C(=O)Nc2ncc(C(C)C)s2)cc1	CC(C)Cc1ccc(C(C)C(=O)NS(C)(=O)=O)cc1	C[C@H](C(=O)O)c1ccc(Nc2nc(C(F)(F)F)cs2)cc1	CC(=O)Nc1ccc(O)cc1
0	Cc1nc2cnc3ccc(C#Cc4cccnc4)cc3c2n1-c1ccc(C(C)(C)C#N)cc1	Cc1nc(C#Cc2ccnc(Cl)c2)c(C)n1-c1ccc(OC(F)(F)F)cc1	Cc1nc(C#Cc2ccnc(Cl)c2)c(C)n1-c1ccc(F)cc1	COc1cccc2nc(C#Cc3cccnc3)ccc12
0	Cc1[nH]c(C=C2C(=O)Nc3ccc(S(=O)(=O)Cc4c(Cl)cccc4Cl)cc32)c(C)c1C(=O)N1CCC[C@@H]1CN1CCCC1	COc1ccc(C(=O)NC(=O)Nc2ccc3c(c2)NC(=O)/C3=C\c2[nH]c(C)c(C(=O)NCCN3CCCC3)c2C)c(F)c1	Cc1[nH]c(/C=C2\C(=O)Nc3ccc(F)cc32)c(C)c1NC(=O)CCN1CCN(C)CC1	Cc1[nH]c(/C=C2\C(=O)Nc3ccc(F)cc32)c(C)c1NC(=O)[C@H]1CCCN1.Cl
0	CC(C)C[C@H](CC(=O)O)C(=O)N[C@@H](Cc1c[nH]c2ccccc12)C(=O)N[C@@H](C)c1ccccc1	CNCCC(c1ccccc1)c1c[nH]c2ccccc12	COC(=O)C(Cc1c[nH]c2ccccc12)NS(=O)(=O)c1ccc(OC2CCCC2)cc1	COC(=O)C(Cc1c[nH]c2ccccc12)NS(=O)(=O)c1ccc(Br)cc1
0	O=c1ncn2nc(Sc3ccc(F)cc3F)ccc2c1-c1c(Cl)cccc1Cl	O=C1NCc2c(-c3ccc(F)cc3F)cc(N3CCNCC3)cc2N1c1c(Cl)cccc1Cl	O=c1ccn2c(-c3ccc(F)cc3F)cccc2c1-c1c(F)cccc1F	O=c1ncn(Cc2c(F)cc(F)cc2F)c2ccc(Oc3ccccc3)cc12
0	COC1=C[C@@H]2[C@@H]3Cc4ccc(OC)c(O)c4[C@]2(CCN3C)CC1=O	CC(=O)Oc1ccc2c3c1O[C@H]1[C@@H](OC(C)=O)C=C[C@H]4[C@@H](C2)N(C)CC[C@]314	COc1ccc2c3c1O[C@@H]1[C@@H](O)C=C[C@H]4[C@@H](C2)N(C)CC[C@@]314	COc1ccc2c3c1O[C@H]1[C@@H](O)C=C[C@H]4[C@@H](C2)N(C)CC[C@]314
0	CCn1c(-c2nonc2N)nc2cncc(CNC3CCNCC3)c21	Cc1nc(CNC2CCCC2)n(C(C)C)c1-c1ccc(Cl)cc1	COc1ncc2ncc(=O)n(CCN3CCC(NCc4cc5c(cn4)OCCO5)CC3)c2n1	COc1ccc2ncc(=O)n(CCN3CCC(NCc4cc5c(cn4)OCCO5)CC3)c2n1
0	C=CCc1ccc(O)c(-c2ccc(O)c(CC=C)c2)c1	OCc1cc(C(O)CNCCCCCCOCCCCc2ccccc2)ccc1O	Cc1c(O)ccc2c1C(=O)N(Cc1ccccc1-c1ccc(F)c(F)c1)C2C(=O)NC(C)(C)C	C=CCc1ccccc1OC(C)C1=NCCN1
1	Cc1c(C(=O)Nc2cccc(C(F)(F)F)c2)cc(-c2ccccc2)n1CCCN1CCOCC1	O=C(Nc1cccc(C(F)(F)F)c1)NS(=O)(=O)c1ccc(OCCCN2CCCC2)cc1	CCCn1c(-c2ccccc2)cc(C(=O)NCCCN2CCN(c3cccc(Cl)c3Cl)CC2)c1C	Cn1nccc1-c1cc(NC(=O)c2cccc(C(F)(F)F)c2)ccc1OCCN1CCOCC1
0	CC(Oc1ccc(O)cc1)(P(=O)(O)O)P(=O)(O)O	CC(C)(O)c1nc(-c2ccc(OC(F)(F)F)cc2)c[nH]1	CC(=O)Nc1ccc(O)cc1	CC(C)(NC(=O)c1ccc(O)cc1)C(=O)O
0	COC[C@H](NC(=O)c1cnc(C)s1)C(=O)N[C@@H](COC)C(=O)N[C@@H](Cc1ccccc1)C(=O)[C@@]1(C)CO1	Cc1ccc(S(=O)(=O)Nc2ccccc2C(=O)NC(Cc2ccccc2)c2cccnc2)cc1	CC(=O)Nc1cccc(-c2ccc(Cc3ocnc3C(=O)N[C@@H](Cc3ccccc3)C(=O)O)cc2)c1	COC[C@@H](NC(C)=O)C(=O)NCc1ccccc1
0	COc1ccc(CC2SC(=O)NC2=O)cc1C(=O)NCc1ccc(C(F)(F)F)cc1	COc1cc(OC)cc(C(=O)NCC2(C(=O)O)CCN(Cc3ccc(C(F)(F)F)cc3)CC2)c1.Cl	COc1cc(OC)cc(C(=O)NCC2(C(=O)O)CCN(Cc3ccc(C(F)(F)F)cc3)CC2)c1	COC(=O)C1(CNC(=O)c2cc(OC)cc(OC)c2)CCN(Cc2ccc(C(F)(F)F)cc2)CC1
0	O=C(c1ccc(Nc2nccc(-c3cc4ccccc4s3)n2)cc1)N1CCC(N2CCCC2)CC1	O=C(c1ccc2ncccc2c1)N1CCC(N2CCC(Cc3ccc(Cl)c(Cl)c3)[C@H](CO)C2)CC1	O=C(c1ccc(OC2CC(N3CCCCC3)C2)cc1)N1CCC(O)CC1	Cc1ncc(-c2ccnc(Nc3ccc(C(=O)NC4CC4)cc3)n2)n1C(C)C
0	COc1ccc(COc2cc3oc(=O)c4cc(C(C)O)ccc4c3cc2OC)cc1	COc1ccc(C[N+]CC(O)COc2ccc3[nH]c(=O)ccc3c2)cc1OC	COc1ccc(C[NH2+]C[C@@H](O)COc2ccc3[nH]c(=O)ccc3c2)cc1OC	COc1ccc(CN2CCC(NC(=O)c3cc(=O)c4ccc(F)cc4o3)CC2)cc1
0	CCCCCCCCc1ccc(CCC(N)(CO)CO)cc1	CCCCCCCN(CC)CCCCc1ccc(Cl)cc1	CCCCCCCN(CC)CCCCCc1ccc(Cl)cc1	CCCCCCCN(CC)CCCCc1ccc(N)cc1
0	C[C@H](NC(=O)[C@@H](O)c1cc(F)cc(F)c1)C(=O)N[C@@H]1C(=O)N(C)c2ccccc2-c2ccccc21	Cc1cccc(NC(=O)NC2N=C(c3ccccc3)c3ccccc3N(C)C2=O)c1	CN1C(=O)[C@H](NC(=O)C(N)Cc2ccccc2)N=C(c2ccccc2)c2ccccc21	CN1C(=O)C(NC(=O)C(N)Cc2ccccc2)N=C(c2ccccc2)c2ccccc21
0	CN(C)c1ccc(C(=O)NCCCCCCC(=O)NO)cc1	CN(C)c1ccc(C(=O)N(CC(=O)NC2CCCCC2)Cc2ccc(C(=O)NO)cc2)cc1	O=C(CCCCCCC(=O)Nc1ccccc1)NO	CN(C)c1ccc(C(=O)N(CCCCCC(=O)NO)CC(=O)NCc2ccccc2)cc1
0	O=S(=O)(F)Cc1ccccc1	O=S(=O)(c1ccccc1)C1CCN(CCCc2ccccc2)CC1	O=S(=O)(c1ccccc1)C1CCN(CCc2ccccc2)CC1	c1ccc(CCc2cccc(CCc3ccccc3)n2)cc1
0	CCCCC(F)(F)[C@@]1(O)CC[C@H]2[C@@H](CC(=O)[C@@H]2CCCCCCC(=O)O)O1	C[C@]12CC[C@H]3[C@@H](C=CC4=CC(=O)CC[C@@]43C)[C@@H]1CC[C@]2(O)CCC(=O)O	CC12CCC(=O)C=C1C=CC1C2CCC2(C)C1CCC2(O)CCC(=O)O	CCCCCCCN1CCC(C(=O)c2ccccc2)CC1
0	Cc1c(CN2CCN(C(=O)[C@H](C)O)CC2)sc2c(N3CCOCC3)nc(-c3cnc(N)nc3)nc12	CC(C)N1CCN(C(=O)c2ccc(CN3CCOCC3)cc2)CC1	CS(=O)(=O)N1CCN(Cc2cc3nc(-c4cccc5[nH]ncc45)nc(N4CCOCC4)c3s2)CC1	COCCNC(=O)c1nc2c(N3CCOCC3)nc(-c3cnc(N)nc3)cn2c1C
0	NC(=O)c1ccc2[nH]ccc2c1	CCCCC1(c2ccc3[nH]ccc3c2)CCNC1	c1ccc(CC2(c3ccc4[nH]ccc4c3)CCNC2)cc1	CCCC1(C(=O)c2ccc3[nH]ccc3c2)CCCN1
0	CN1CCN(c2ccc([N+](=O)[O-])c3no[n+]([O-])c23)CC1	[2H]C(Nc1cc(C(F)(F)F)cc2ncc(N3CCN(C)CC3)cc12)c1cccc([N+](=O)[O-])c1	O=[N+]([O-])c1ccc(CCN2CCN(CCc3ccc4nonc4c3)CC2)cc1	CN1CCN(c2cnc3cc(C(F)(F)F)cc(NCc4cccc([N+](=O)[O-])c4)c3c2)CC1
0	COc1cc(Nc2c(C#N)cnc3cc(OCCCN4CCN(C)CC4)c(OC)cc23)c(Cl)cc1Cl	CCOc1cc2ncc(C(N)=O)c(Nc3cccc(Cl)c3F)c2cc1N1CCN(C)CC1	COCCOc1cc2ncc(C(N)=O)c(Nc3cccc(Cl)c3Cl)c2cc1N1CCN(C)CC1	COCCOc1cc2ncc(C(N)=O)c(Nc3cccc(Cl)c3F)c2cc1N1CCN(C)CC1
0	O=C(N[C@@H](COc1ccc2[nH]c(=O)[nH]c2c1)c1ccccc1)c1cccn(Cc2ccc(F)c(F)c2)c1=O	CS(=O)(=O)Nc1ccc(OC[C@@H](O)CNCCc2ccc(F)c(F)c2)cc1	CC[C@H](NC(=O)c1ccccc1NS(=O)(=O)c1cccc2cccnc12)c1ccccc1	CCCS(=O)(=O)Nc1ccccc1C(=O)N[C@@H](CC)c1ccccc1
0	COc1c(Cl)cc2c([nH]c3cnccc32)c1NC(=O)c1cccnc1C	CC(=O)c1cccc(-c2cccc(-n3cc(C(=O)Nc4c(Cl)cncc4Cl)c(=O)c4cccnc43)c2)c1	Cc1ncccc1Oc1ncc(Cl)cc1NS(=O)(=O)c1ccc(Cl)c(Cl)c1	O=C(Nc1c(Cl)cncc1Cl)c1cn(-c2ccc(Cl)cc2)c2ncccc2c1=O
0	COc1cc(O)c2c(c1)C(=O)c1cc(C)cc(O)c1C2=O	COc1ccc([C@@H]2CC(=O)c3c(O)cc(O)cc3O2)cc1O	COc1ccc(-c2cc(=O)c3c(O)cc(O)cc3o2)cc1	COc1ccc(S(=O)(=O)Nc2c(C)cc(C)cc2C)cc1
0	NC(=O)c1ccc(-c2nc(-c3ccccn3)c(-c3ccc4c(c3)OCCO4)[nH]2)cc1	NC(=O)c1ccc(C2=CC3(CCNCC3)Oc3ccccc32)cc1	NC(=O)c1ccc(-c2cccc3nc(-c4cncnc4)nc(NCc4ccccn4)c23)cc1	O=c1c2c([nH]c3ccccc13)C(c1ccc3c(c1)CCO3)N(c1ncc(-c3ccccn3)cn1)C2
0	CN(C)c1ccccc1CN1CCCN(Cc2ccccc2N(C)C)C1c1ccncc1	CC(Oc1ccccc1CC1CC1)C1=NCCN1	CN1CCCC1c1cccnc1	COc1ccccc1Oc1ccccc1CN1CCC2(CC1)CCN(C(=O)c1ccncc1)CC2
0	Fc1cc(-c2cccc3ncc(-c4cnn(C5CCNCC5)c4)nc23)cc(F)c1CN1CCOCC1	C[C@H](Oc1cc(-c2cnn(C3CCNCC3)c2)cnc1N)c1c(Cl)ccc(F)c1Cl	Cl.Nc1ncc(-c2cnn(C3CCNCC3)c2)cc1-c1nc2ccccc2o1	Nc1ncc(-c2cnn(C3CCNCC3)c2)cc1-c1nc2ccccc2o1
0	C[C@]12CC[C@@H]3c4ccc(O)cc4CC[C@H]3[C@@H]1[C@@H](O)[C@@H](O)[C@@H]2O	CN1C(=O)C=CC2(C)C3CCC4(C)C(O)C(Cc5cccc(F)c5)CC4C3CCC12	Oc1ccc2c(c1)CC(CN1CCC3(CCc4ccccc43)CC1)NC2	C[C@]12CC[C@@H]3c4ccc(O)cc4CC[C@H]3[C@@H]1CC[C@@H]2O
0	CN(C)CCOc1cc(-c2cn[nH]c2)ccc1NC(=O)C1COc2ccccc2O1	COc1ncc(-c2cccc3c2C[C@H](NC(=O)c2ccc(OCCC(F)(F)F)nc2)CO3)cn1	COc1ncc(-c2cccc3c2CC(NC(=O)c2ccc(OCCC(F)(F)F)nc2)CO3)cn1	COc1cc2nc(N3CCN(C(=O)[C@H]4COc5ccccc5O4)CC3)nc(N)c2cc1OC
0	CN1CCN(c2cccc(Nc3nc4c(-c5ccc(S(C)(=O)=O)cc5)cccn4n3)c2)CC1	CS(=O)(=O)c1ccc(-c2cnn3ccc(-c4cccc(S(=O)(=O)C5CC5)c4)cc23)cc1	CS(=O)(=O)c1ccc(-c2cnn3ccc(-c4cccc(S(C)(=O)=O)c4)cc23)cc1	CS(=O)(=O)c1ccc(-c2cnn3ccc(-c4cccc(S(=O)(=O)C5CC5)c4)nc23)cc1
0	NC(=O)c1ccc(I)c([N+](=O)[O-])c1	CN1C2CCC1CC(Oc1cccc(C(N)=O)c1)C2	CN1[C@H]2CC[C@@H]1C[C@@H](Oc1cccc(C(N)=O)c1)C2	COC(=O)C1=C(C)NC(C)=C(C(=O)OC)C1c1ccccc1[N+](=O)[O-]
0	CC12C(=O)OC(=O)C1(C)C1CCC2O1	CC1=C2C3OC(=O)C(C)C3C(O)CC2(C)C=CC1=O	CN(CCN1CCN(C2COOC2)C1=O)CC12CCC(CC1)C2(C)C	CN(CCN1CCN(C2COOC2)C1=O)C[C@]12CC[C@H](CC1)C2(C)C
0	Clc1ccc(-c2nc3sccn3c2C=NOCc2ccc(Cl)c(Cl)c2)cc1	CC(C)(C)c1cc(-c2nnc(SCc3ccc(Cl)c(Cl)c3)s2)cc(C(C)(C)C)c1O	O=C(c1ccc(Cl)cc1)C1CCN(CCc2ccc(Cl)c(Cl)c2)CC1	O=C(O)C1CN(Cc2ccc(OCc3ccc(Cl)c(Cl)c3)cc2)C1
0	CCC(=O)NCC[C@@H]1CCc2ccc3c(c21)CCO3	O=C(NC1CCN(C2CCc3ccc4c(c32)OCO4)CC1)c1cc(=O)c2cc(F)ccc2o1	NC(=O)C(c1ccccc1)(c1ccccc1)[C@@H]1CCN(CCc2ccc3c(c2)CCO3)C1	O=C(CNC(=O)c1cccc(C(F)(F)F)c1)NC1CN([C@H]2CC[C@](O)(c3ccc4c(c3)OCC4)CC2)C1
0	CC(C)(C)c1cc(C=C(C#N)C#N)cc(Br)c1O	CC(C)(C)c1cc(CN2CCN(CCCCCC(c3ccc(F)cc3)c3ccc(F)cc3)CC2)cc(C(C)(C)C)c1O	CC(C)(C)c1cc(C(=O)N2CCN(CCCCCC(c3ccc(F)cc3)c3ccc(F)cc3)CC2)cc(C(C)(C)C)c1O	CC(C)(C)c1cc(-c2nnc(SCc3ccc(Cl)c(Cl)c3)s2)cc(C(C)(C)C)c1O
0	Cc1cc(-c2ccc(CC(=O)Nc3ccc(-c4cccnc4)cc3)cc2)ccn1	CN(C)Cc1ccc2c(c1)CC[C@H](N(C)C(=O)c1ccc(-c3cccnc3)cc1)C2	Nc1ccc(-c2ccccc2)cc1NC(=O)c1ccc(CNC(=O)CCc2cccnc2)cc1	Cc1ccc(NC(=O)c2ccc(CN3CCN(C)CC3)cc2)cc1Nc1nccc(-c2cccnc2)n1
0	CNC(=O)c1ccc(-c2cnc3ncc(Cc4ccc5ncccc5c4)n3n2)cc1F	CS(=O)(=O)O.OCCn1cc(-c2cnc3nnn(Cc4ccc5ncccc5c4)c3n2)cn1	CNC(=O)c1ccc(Nc2nccc(-c3cnc(C)n3C(C)C)n2)cc1F	CNC(=O)c1ccc(-c2cc(F)c3ncc(Cc4ccc5ncccc5c4)n3c2)cc1F
0	NC(=O)Nc1cc(-c2ccc(CN3CCOCC3)cc2)sc1C(N)=O	O=C(c1ccc(CN2CCOCC2)cc1)N1CCN(C2CC2)CC1	NC(=O)c1cc(-c2ccccc2F)sc1Nc1cccc(CN2CCOCC2)n1	CC(C)(O)c1ccc(-c2cc(C(N)=O)c(Nc3cccc(CN4CCOCC4)n3)s2)cc1
0	C[C@H]1C[C@H](C)C(=O)[C@H]([C@H](O)CC2CC(=O)NC(=O)C2)C1	CN1[C@H](C[C@H](O)c2ccccc2)CCC[C@@H]1CC(=O)c1ccccc1	O=C1CC(Cc2ccccc2)CCN1CC(O)c1ccc(O)cc1	C[C@@H](O)[C@H]1C(=O)N2C(C(=O)O)=C(S[C@@H]3CN[C@H](CNS(N)(=O)=O)C3)[C@H](C)[C@H]12
0	C[C@@]1(c2cc(-c3cncnc3)c(F)cc2F)CCSC(N)=N1	C[C@@]1(c2cc(CNCC(F)(F)F)c(F)cc2F)CCSC(N)=N1	C[C@@]1(c2cc(CNCC(F)F)c(F)cc2F)CCSC(N)=N1	C[C@@]1(c2cc(CNC3CC3)c(F)cc2F)CCSC(N)=N1
0	Cc1cc(Nc2ncc3c(n2)N(C)C(=O)N(c2cc(NC(=O)c4cccc(C(F)(F)F)c4)ccc2C)C3)n(C)n1	Cc1ccc(NC(=O)c2ccc(CN3CCN(C)CC3)cc2)cc1Nc1nccc(-c2cccnc2)n1	Cn1nccc1-c1cc(NC(=O)c2cccc(C(F)(F)F)c2)ccc1OCCN1CCOCC1	Cc1cccc(C(=O)Nc2cccc(NC(=O)c3cccc(C(F)(F)F)c3)c2)c1
0	O=C(NCCCCN1CCOCC1)c1cc2ccccc2o1	CCOc1ccccc1C(=O)NCCCN1CCOCC1	N#Cc1cccc(N2CCN(CCCCNC(=O)c3cc4ccccc4o3)CC2)c1	Cc1cccc(N2CCN(CCCCNC(=O)c3cc4ccccc4o3)CC2)c1
0	C=C1C(=O)[C@@]23C(CC[C@@H]1[C@H]2O)[C@@]12CO[C@]3(O)[C@@H](O)[C@@H]1C(C)(C)CC[C@@H]2O	CC1(C)[C@@H](O)CC[C@@]2(C)[C@H]1CC[C@]1(C)[C@@H]2C(=O)C=C2[C@@H]3C[C@@](C)(C(=O)O)CC[C@]3(C)CC[C@]21C	C=C1C[C@]23C[C@H]4[C@H]5[C@]67C[C@@H](OC(C)=O)C[C@@]5(C)CN4[C@@H]6[C@@]2(O)[C@@H](OC(C)=O)[C@H]1[C@@H](O)[C@@H]73	C=C1CC23CC4[C@H]5C67C[C@@H](OC(C)=O)C[C@@]5(C)CN4C6[C@@]2(O)C(OC(C)=O)[C@H]1[C@@H](O)C73
0	Cn1c(CNc2ccc(C(=N)N)cc2)nc2cc(C(=O)N(CCC(=O)O)c3ccccn3)ccc21	CC(=O)Nc1cncc(-c2nc(NCc3ccccn3)c3c(-c4ccccc4)cccc3n2)c1	NC(=O)c1ccc(-c2cccc3nc(-c4cncnc4)nc(NCc4ccccn4)c23)cc1	NC(=O)Nc1cncc(-c2nc(NCc3ccccn3)c3c(-c4ccccc4)cccc3n2)c1
0	COc1cc2ncn(-c3cc(OCc4ccccc4S(C)(=O)=O)c(C#N)s3)c2cc1OC	COc1cc(-n2cnc3cc(-c4ccc(Cl)cc4)sc3c2=O)ccc1OCC(=O)N1CCCC1	COc1cc(-n2cnc3cc(-c4ccc(Cl)cc4)sc3c2=O)ccc1OCCN1CCCC1	COc1cc2ncnc(N3CCC(CCNS(N)(=O)=O)CC3)c2cc1OC
0	FC(F)c1nc2ccccc2n1-c1nc(N2CCOCC2)nc(N2CCOCC2)n1	CNc1nc2ccccc2n1-c1nc2c(c(C(C)(C)S(C)(=O)=O)n1)OC[C@@H]1COCCN21	Fc1ccc(Cn2c(N3CCC(NCC4CCOCC4)CC3)nc3ccccc32)cc1	Cc1nc2ccccc2n1[C@@H]1C[C@H]2COC[C@@H](C1)N2C
0	CN(C)C(=O)[C@H](O)[C@H](Cc1ccccc1)NC(=O)c1cc2cc(Cl)ccc2[nH]1	CN(C)C(=N)c1ccc(CN2C(=O)CN(S(=O)(=O)c3cc4cc(Cl)ccc4[nH]3)CC2C(=O)O)cc1	O=C(NCC[C@@H](O)CN1CCN(c2cccc(Cl)c2Cl)CC1)c1cc2ccccc2[nH]1	CNC(=O)c1cc2cc(C3(Cc4ccccc4)CCNC3)ccc2[nH]1
0	CN(C)Cc1c(C(=O)NCCOc2ccc(C(=O)NO)cc2)oc2ccccc12	CCCCc1oc2ccccc2c1C(=O)c1cc(I)c(OCCNCC)c(I)c1	CCCCc1oc2ccccc2c1C(=O)c1cc(I)c(OCCNC(=O)CC)c(I)c1	CCCCc1oc2ccccc2c1C(=O)c1ccc(OCCN(CC)CC)cc1
0	CN1CCc2c(n(Cc3ccc(C(=O)NO)cc3)c3ccccc23)C1	CN(C)CCCNC(=O)c1ccc(Cn2c(Cc3c(Cl)cccc3Cl)nc3ccccc32)cc1	CCN1CCCC1CNC(=O)c1ccc(Cn2c(Cc3c(Cl)cccc3Cl)nc3ccccc32)cc1	CCc1nc2c(Cc3ccc(C(=O)NO)cc3)cccc2c(=O)n1CCc1ccccc1
0	O=C(Nc1ncc(-c2cc(C(F)F)nn2-c2c(Cl)cccc2Cl)s1)C1CC1	O=C(Nc1nc2cccc(-c3ccc(CN4CCS(=O)(=O)CC4)cc3)n2n1)C1CC1	O=C(Nc1ccc(F)cn1)[C@H](CN1CC(O)C1)Oc1ncnc2c1cnn2-c1c(Cl)cccc1Cl	Cc1cnc(NC(=O)[C@H](CN2CC(O)C2)Oc2ncnc3c2cnn3-c2c(Cl)cccc2Cl)cn1
0	Nc1nc(NCCNc2ncc(-n3ccnc3)c(-c3ccc(Cl)cc3Cl)n2)ccc1[N+](=O)[O-]	CCN(CC)C(C)CCCNc1nccc(NCc2ccc(Cl)cc2Cl)n1	CN(C)CCNc1nc(-c2ccc(Cl)cc2Cl)c2c(n1)N(c1c(Cl)cccc1Cl)C(=O)NC2	COCCNc1nc(-c2ccc(Cl)cc2Cl)c2c(n1)N(c1c(Cl)cccc1Cl)C(=O)NC2
1	CC(C)N(CCCNC(=O)Nc1ccc(C(C)(C)C)cc1)C[C@H]1O[C@@H](n2cc(Br)c3c(N)ncnc32)[C@H](O)[C@@H]1O	Nc1ncc(-c2cnn(CCO)c2)c2scc(-c3ccc(NC(=O)Nc4cccc(F)c4)cc3)c12	CC(=O)N1CCN([C@H]2C[C@@H](n3cc(-c4cccc(OCC56CCC(CC5)O6)c4)c4c(N)ncnc43)C2)CC1	C=CC(=O)N1CCC[C@@H](n2nc(-c3cccc(C(=O)NCc4ccc(C(C)(C)C)cc4)c3)c3c(N)ncnc32)C1
1	Cc1ccc(C(=O)Nc2cccc(C(F)(F)F)c2)cc1-c1ccc2nc(NCCN3CCOCC3)ncc2c1	COc1cccc(C(=O)Nc2ccc(OCCN3CCOCC3)c(-c3ccnn3C)c2)c1	Cc1cccc(C(=O)Nc2cccc(NC(=O)c3cccc(C(F)(F)F)c3)c2)c1	Cn1nccc1-c1cc(NC(=O)c2cccc(C(F)(F)F)c2)ccc1OCCN1CCOCC1
0	O=C(NC1CCOCC1)c1ccc(-c2cc(-c3c[nH]nc3-c3ccccn3)ccn2)cc1	O=C(N[C@@H]1COc2cccc(-c3ccnc(CO)c3)c2C1)c1ccc(OCC(F)(F)F)nc1	O=C(NC1CCc2ccccc2CC1)N1CCC(c2nc(-c3ccccn3)no2)CC1	CN1CCC(Nc2nccc(-c3c[nH]nc3-c3ccc(Cl)cc3)n2)CC1
0	O=C(O)CNC(=O)c1c(O)c2ccccc2n(Cc2ccccc2)c1=O	COC[C@@H](NC(C)=O)C(=O)NCc1ccccc1	O=C(NCc1cccc(C(=O)NCc2ccccc2)c1)c1ccc(O)cc1	CCc1nc2c(Cc3ccc(C(=O)NO)cc3)cccc2c(=O)n1CCc1ccccc1
0	CC(C)n1nc(-c2ccc3oc(N)nc3c2)c2c(N)ncnc21	C=CC(=O)N1CCC[C@@H](n2nc(-c3cccc(C(=O)NCc4ccc(C(C)(C)C)cc4)c3)c3c(N)ncnc32)C1	C=CC(=O)N1CCC[C@@H](n2nc(-c3cccc(C(=O)Nc4ccc(C(C)C)c(C)c4)c3)c3c(N)ncnc32)C1	C=CC(=O)N1CCC[C@@H](n2nc(-c3cccc(C(=O)Nc4ccc(C(C)C)cc4)c3)c3c(N)ncnc32)C1
0	CCN1CCN(C(=O)Cc2ccc(Nc3ncc(F)c(Nc4ccc(C(=O)Nc5ccccc5Cl)cc4)n3)cc2)CC1	CCN1CCN(NCc2cnc(-c3ccc(C(=O)Nc4ccccc4N)cc3)c(Cl)c2)CC1	CCN1CCN(Cc2cnc(-c3ccc(C(=O)Nc4ccccc4N)cc3)c(F)c2)CC1	CCN1CCN(Cc2cnc(-c3ccc(C(=O)Nc4ccccc4N)cc3)c(Cl)c2)CC1
0	Nc1cccc(-c2cc3c(Oc4cccc(O)c4)ncnc3[nH]2)c1	Oc1cccc(O[C@@H]2C[C@@H]3CC[C@H](C2)N3Cc2ccccc2)c1	Oc1ccc2nc(Cc3ccc(Oc4ccccc4)cc3)[nH]c2c1	Nc1ncnc2c1c(-c1cccc(O)c1)cn2[C@H]1C[C@@H](CN2CCC2)C1
0	CCNC(=O)Nc1ccc(Oc2ncnc(N)c2C=NOC)cc1Cl	CNCc1cc(C(N)=O)ccc1Oc1ccc(Cl)c(Cl)c1	COc1cc2ncnc(Oc3ccc(CC(=O)Nc4cnn(C(C)C)c4)cc3)c2cc1OC	CNC(=O)c1cc(Oc2ccc3nc(NC(=O)Nc4ccc(Cl)cc4Cl)sc3c2)ccn1
0	N#CC(c1ccnc(NCCc2cccnc2)n1)c1nc2ccccc2s1	C[C@@H](c1cccnc1)c1c(CCN(C)C)sc2ccccc12	C[C@H](c1cccnc1)c1c(CCN(C)C)sc2ccccc12	Nc1ccccc1NC(=O)c1ccc(CNc2nccc(-c3cccnc3)n2)cc1
0	O=[N+]([O-])c1ccc(Nc2ccccc2-c2ccccc2)c2nonc12	c1ccc(-c2ccccc2CC(c2cccnc2)c2cccnc2)cc1	CS(=O)(=O)Nc1ccc(CCN(CCOc2ccc(NS(C)(=O)=O)cc2)c2ccc([N+](=O)[O-])c3nonc23)cc1	O=[N+]([O-])c1ccc(NCCCCN2CCC(Nc3nc4ccccc4n3Cc3ccc(F)cc3)CC2)c2nonc12
0	Cc1cc(Nc2cc(NC(=O)c3c(Cl)cccc3Cl)ccn2)nc(N)n1	Nc1ccnc(Nc2ccc(Oc3ccc(Cl)cc3)cc2)c1	Cc1cccc(C(=O)Nc2cccc(NC(=O)c3ccncc3)c2)c1	Cc1cccc(C(=O)Nc2cccc(NC(=O)c3cccc(Cl)c3)c2)c1
0	Cc1cc(C(=O)NOCCO)c(Nc2ccc(I)cc2F)n(C)c1=O	O=C(NOCCO)c1ccn2cncc2c1Nc1ccc(I)cc1F	O=C(NOCCO)c1ncc2cncn2c1Nc1ccc(I)cc1F	O=C(NOCCO)c1ccc2cncn2c1Nc1ccc(I)cc1F
0	c1ccc(CNc2nc(N3CCOc4ccccc43)nc3c2CCCC3)cc1	Cc1cc(Nc2ccccc2)nc(NCc2ccc3c(c2)OCO3)n1	CC(C)CNc1nc(N2CCN(CC3CCCOC3)CC2)ncc1C(=O)NCc1ccccc1	O=C(COc1c(C(=O)NCc2ccccc2)ccc2ccccc12)Nc1ccccc1N1CCCC1=O
0	O=C1NC(=O)[C@@H](c2cn3c4c(cccc24)CCC3)[C@@H]1c1c[nH]c2ccccc12	O=C(/C=C/c1ccc(CN2CCCC(c3c[nH]c4ccccc34)C2)c(F)c1)NO	O=C1NC(=O)C(c2c[nH]c3ccccc23)=C1c1c[nH]c2ccccc12	O=C(/C=C/c1ccc(CN2CCCC(c3c[nH]c4ccccc34)C2)cc1)NO
0	Cc1cc(N2CCOCC2)cc2[nH]c(-c3c(NC[C@@H](O)c4cccc(Cl)c4)cc[nH]c3=O)nc12	CS(=O)(=O)Cc1cc(N2CCOCC2)nc(-c2cccc3[nH]ccc23)n1	CCc1sc(CCc2cc(N3CCOCC3)cc(NC(C)c3cc(Cl)cc(NC(=O)OC(C)C)c3)n2)nc1C	Cc1ncn(-c2cc(Cl)c(C(=O)NC[C@@H](c3cccc(F)c3)c3nc4c(C)cc(Cl)cc4[nH]3)c(Cl)c2)n1
0	O=C(CO)N1CCC(c2[nH]nc(-c3ccc(Cl)cc3)c2-c2ccncn2)CC1	O=C(OCc1ccccc1)N1CCC(CNc2ccncn2)CC1	CN1CCC(Nc2nccc(-c3c[nH]nc3-c3ccc(Cl)cc3)n2)CC1	CC(=O)N1CCC(c2[nH]nc(-c3ccc(F)cc3)c2-c2ccncc2)CC1
0	CNC(=O)c1cc(Oc2ccc(NC(=O)Nc3ccc(Cl)c(C(F)(F)F)c3)c(F)c2)ccn1	CNC(=O)c1cc(Oc2ccc3nc(NC(=O)Nc4ccc(Cl)cc4Cl)sc3c2)ccn1	CNC(=O)c1cc(Oc2ccc3nc(NC(=O)Nc4ccc(Cl)c(Cl)c4)sc3c2)ccn1	CNC(=O)c1cc(Oc2ccc3nc(NC(=O)Nc4ccc(Cl)c(C(F)(F)F)c4)sc3c2)ccn1
0	CCNC(=O)C[C@@H]1N=C(c2ccc(Cl)cc2)c2cc(OC)ccc2-n2c(C)nnc21	COc1ccc2c(c1)c(CC(=O)[O-])c(C)n2C(=O)c1ccc(Cl)cc1	COc1ccc2c(c1)c(CC(=O)O)c(C)n2C(=O)c1ccc(Cl)cc1	Cc1nnc2n1-c1ccc(Cl)cc1C(c1ccccc1Cl)=NC2
0	CCNC(=O)C[C@H]1N=C(c2ccc(Cl)cc2)c2cc(OC)ccc2-n2c(C)nnc21	COc1ccc2c(c1)c(CC(=O)[O-])c(C)n2C(=O)c1ccc(Cl)cc1	COc1ccc2c(c1)c(CC(=O)O)c(C)n2C(=O)c1ccc(Cl)cc1	Cc1nnc2n1-c1ccc(Cl)cc1C(c1ccccc1Cl)=NC2
0	CNC(=O)c1cc(COc2nnc(Nc3ccc(Cl)cc3)c3ccoc23)ccn1	CNC(=O)c1cc(Oc2ccc3nc(NC(=O)Nc4ccc(Cl)c(Cl)c4)sc3c2)ccn1	CNC(=O)c1cc(Oc2ccc3nc(NC(=O)Nc4ccc(Cl)cc4Cl)sc3c2)ccn1	COc1c(O)c(C(C)=O)c(OCc2ccc(Cl)cc2)c2ccoc12
0	Cc1cnc(Nc2cccc(CN3CCOCC3)c2)nc1Nc1cccc(S(=O)(=O)NC(C)(C)C)c1	Cc1cccc(Nc2nc(N[C@@H]3CCOC[C@@H]3N)ncc2C(N)=O)c1	COc1cc(CN2CCOCC2)ccc1Nc1ncc(Cl)c(-c2cnc3ccccn23)n1	N#Cc1cnc(Nc2cc(CN3CCOCC3)ccn2)s1
0	COc1c(C)cnc(Cn2cnc3c(Cl)nc(N)nc32)c1C	COc1ncnc(Cn2cc(C(=O)NCCO)c3ncc(C)cc32)c1C	COc1cccnc1Cn1ccc2nc(N)nc(OCc3ncc(C)o3)c21	COc1ccc(Cn2cnc3c(NS(C)(=O)=O)c(C)c(C)cc32)cc1
0	NC1(Cc2ccc(Cl)cc2)CCN(c2ncnc3[nH]ccc23)CC1	C[C@@H](NC(=O)C1(N)CCN(c2ncnc3[nH]ccc23)CC1)c1ccc(Cl)cc1	NC1(C(=O)NC(CO)c2ccc(Cl)cc2)CCN(c2ncnc3[nH]ccc23)CC1	NC1(C(=O)NCc2ccc(Cl)cc2)CCN(c2ncnc3[nH]ccc23)CC1
0	COc1nccc(-c2c(-c3ccc(F)cc3)ncn2C2CCC(O)CC2)n1	Cn1c([S+](C)[O-])nc(-c2ccc(F)cc2)c1-c1ccnc(N)c1	CC(=O)N1CCC(c2[nH]nc(-c3ccc(F)cc3)c2-c2ccncc2)CC1	Nc1nccc(-c2c(-c3ccc(F)cc3)ncn2C2CCCCC2)n1
0	COc1ccc(-c2nc(N3CCOCC3)c3sc(CN(C)c4ncc(C(=O)NO)cn4)cc3n2)cn1	COc1ccc(-c2cc(-c3ccc(S(=O)(=O)N4CCOCC4)cc3)cnc2N)cn1	CS(=O)(=O)N1CCN(Cc2cc3nc(-c4cccc5[nH]ncc45)nc(N4CCOCC4)c3s2)CC1	COc1ccc(-c2cc(-c3ccc(C(=O)N4CCOCC4)cc3)cnc2N)cn1
0	CCN1CCC(n2cc(CNc3cc(Cl)c4ncc(C#N)c(Nc5ccc(F)c(Cl)c5)c4c3)nn2)CC1	CN(C)C/C=C/C(=O)N1CCOc2cc3ncnc(Nc4ccc(F)c(Cl)c4)c3cc21	CCN1CCC(N(C(=O)NCc2ccc(F)cc2)c2ccc(Cl)cn2)CC1	CCOc1cc2ncc(C(N)=O)c(Nc3ccc(F)c(Cl)c3)c2cc1N1CCN(C)CC1
1	C=CC(=O)Nc1cccc(Oc2nc(Nc3ccc(N4CCN(C)CC4)cc3OC)ncc2Cl)c1	C=CC(=O)Nc1cc(Nc2ncc(Cl)c(-c3cnn4ccccc34)n2)c(OC)cc1N1CCN(C)CC1	COc1cc(N2CCN(C(C)=O)CC2)ccc1Nc1ncc(Cl)c(Nc2ccc(N3CCN(C(C)=O)CC3)cc2OC)n1	C=CC(=O)Nc1cccc(Oc2nc(Nc3ccc(N4CCN(C)CC4)cc3)nc3[nH]ccc23)c1
0	c1cc2c(cc1[C@H]1OC[C@@H]3[C@@H](c4ccc5c(c4)OCO5)OC[C@H]13)OCO2	CN1CC(=O)N2[C@@H](c3ccc4c(c3)OCO4)c3[nH]c4ccccc4c3C[C@@H]2C1=O	CN1CC(=O)N2C(Cc3c([nH]c4ccccc34)C2c2ccc3c(c2)OCO3)C1=O	CN1CC(=O)N2[C@H](Cc3c([nH]c4ccccc34)[C@H]2c2ccc3c(c2)OCO3)C1=O
0	OCCCNc1cc(-c2ccnc(Nc3cccc(Cl)c3)n2)ccn1	Cc1ncc(-c2ccnc(Nc3ccc(C(=O)NCCO)cc3)n2)n1C(C)C	Cc1ccc(NC(=O)c2ccc(CN3CCN(C)CC3)cc2)cc1Nc1nccc(-c2cccnc2)n1	O=C(O)c1ccc2c(c1)nc(Nc1cccc(Cl)c1)c1ccncc12
0	CC1=C2C[C@H]3[C@@H](CC=C4C[C@@H](O)CC[C@@]43C)[C@@H]2CC[C@]12O[C@@H]1C[C@H](C)CN[C@H]1[C@H]2C	CC(=O)S[C@@H]1CC2=CC(=O)CC[C@]2(C)[C@H]2CC[C@@]3(C)[C@@H](CC[C@@]34CCC(=O)O4)[C@@H]21	CC1CC2C3CCC4N(C)C(=O)C=CC4(C)C3CCC2(C)C1O	C[C@]12CC[C@@H]3c4ccc(O)cc4CC[C@H]3[C@@H]1CC[C@@H]2O
0	CC(=O)OC1C(C)OC(Oc2c(-c3ccc(O)cc3)oc3cc(O)cc(O)c3c2=O)C(O)C1OC(C)=O	COc1ccc(C(=O)Oc2cc(O)cc3oc(-c4ccc(OC)cc4)cc(=O)c23)cc1	COc1ccc(-c2cc(=O)c3c(O)cc(O)cc3o2)cc1	O=c1c(O)c(-c2ccc(O)cc2O)oc2cc(O)cc(O)c12
0	Cc1cc(Nc2cc(N3CCN(C)CC3)nc(Sc3ccc(NC(=O)C4CC4)cc3)n2)n[nH]1	CC(=O)Nc1cc(-c2cccc(N3CCN(C)CC3)n2)nc(-n2nc(C)cc2C)n1	COc1cc2c(c(N3CCN(C)CC3)c1)OC(C(=O)Nc1ccc(N3CCOCC3)cc1)CC2	COc1cc2c(c(N3CCN(C)CC3)c1)O[C@@H](C(=O)Nc1ccc(N3CCOCC3)cc1)CC2
0	CC(C)(C)c1cc(C(=O)O)c(NC(=O)Nc2ccc3[nH]ncc3c2)s1	CCCC1(C(=O)c2ccc3[nH]ncc3c2)CCCN1	CC(C)(C)n1ncc2c1C(=O)CC1(CCN(C(=O)c3ccc4[nH]ncc4c3)CC1)C2	CC(C)(C)CCC1(C(=O)c2ccc3[nH]ncc3c2)CCCN1
0	CC(C)c1cnn2c(NCc3ccccc3)cc(N[C@@H](CO)[C@H](O)CO)nc12	COc1cc(Nc2nn3c(N[C@@H](CO)C(C)C)cc(-c4ccccc4)nc3c2C(N)=O)cc(OC)c1	CC(=O)Nc1cc(Nc2cc(NC3CC3)n3ncc(C#N)c3n2)ccc1C(C)C	CC[C@H](CO)Nc1nc(NCc2ccccc2)c2ncn(C(C)C)c2n1
0	CN1[C@H]2CC(OC(=O)[C@@H](CO)c3ccccc3)C[C@@H]1[C@@H]1O[C@@H]12	CCOC(=O)[C@@H]1C2CCC(C[C@@H]1OC(=O)c1ccccc1)N2C	C[NH+]1[C@H]2CC[C@@H]1CC(OC(=O)[C@@H](CO)c1ccccc1)C2	CN1C2CCC1CC(OC(=O)C(CO)c1ccccc1)C2
0	CCS(=O)(=O)c1cccc(-c2cc(C(=O)NC3CCN(C)CC3)c(C)c3[nH]c4ncc(C)cc4c23)c1	CS(=O)(=O)c1ccc(-c2cccc(-n3cc(C(=O)NC4CC4)c(=O)c4cccnc43)c2)cn1	Cc1ncc(-c2nc(Nc3ccc(C(=O)NC4CCN(C)CC4)c(F)c3)ncc2F)n1C(C)C	CCOc1cc(CN2CCC(NC(=O)c3cccc(S(C)(=O)=O)c3)CC2)ccc1Cl
0	Cc1ccc(C2=Nc3ccc(Cl)cc3OC2)cc1	Clc1ccc2c(c1)C(N1CCNCC1)=Nc1ccccc1O2	CNC(C)c1ccc(Cl)cc1Oc1ccc(C)cc1	CNCc1ccc(Cl)cc1Oc1ccc(C)cc1
0	Oc1ccc(C2=Cc3ccc(O)cc3OC2)cc1	Oc1ccc(C2=CC3(CCNCC3)Oc3ccccc32)cc1	O=C1C[C@@H](c2ccc(O)cc2)Oc2cc(O)cc(O)c21	O=C1CC(c2ccc(O)cc2)Oc2cc(O)cc(O)c21
0	CC(C)[C@@]12C[C@@H](OC(=O)CO)[C@@](C)(O1)[C@@H]1CC[C@@H](C)[C@H]1[C@@H]2OC(=O)C=Cc1ccccc1	CC(C)CN(C(=O)c1ccccc1Oc1ccccc1)C1CCNC1	CC(=O)c1c(O)c(C)c(O)c(Cc2c(O)c3c(c(C(=O)C=Cc4ccccc4)c2O)OC(C)(C)C=C3)c1O	COc1cccc(/C=C/C(=O)c2cc(OC)c(OC)cc2O)c1
0	Cc1c(Cn2c(C)nc3c(C(=O)O)cc(N4CCOCC4)cc32)cccc1C(F)(F)F	O=C(O)c1cc(CN2CCN(c3ccc(C(F)(F)F)cc3)CC2)c2ccccn2c1=O	Cc1c(CN(C2CCOCC2)C2CCNC2)cccc1C(F)(F)F	Cc1c(CN(C2CCOCC2)[C@H]2CCNC2)cccc1C(F)(F)F
0	Cc1ccccc1C(=O)Nc1ccc(C(=O)N2CCCC(O)c3cc(Cl)ccc32)c(C)c1	CN1CCCc2cc(NC(=O)c3ccc(-c4ccc(Cl)cc4)o3)ccc21	Cc1nc2c([nH]1)CCN(C(=O)c1ccc(NC(=O)c3ccccc3-c3ccccc3)cc1)c1ccccc1-2	Cc1ccccc1C(=O)Nc1ccc(-c2nnc(NCCCN3CCCCC3)o2)cc1
0	CN(C)C1CCN(C(=O)c2ccc(NC(=O)Nc3nc(N4CCOCC4)nc(N4CCOCC4)n3)cc2)CC1	CS(=O)(=O)Cc1cc(N2CCOCC2)nc(-c2ccc(NC(=O)Nc3ccc(F)cc3)cc2)n1	Cc1ncc(-c2nc(Nc3ccc(C(=O)N4CCC(N(C)C)C4)cc3)ncc2F)n1C(C)C	CC(C)N1CCN(C(=O)c2ccc(NC(=O)Nc3ccc(-c4nc(C5CCOCC5)nc(N5C6CCC5COC6)n4)cc3)cc2)CC1
0	Cc1cnc(-c2cc(N3CCN(C(=O)CCS(C)(=O)=O)CC3)ncc2Cl)c(C)c1	CC(Oc1ccc(S(C)(=O)=O)cc1C(=O)N1CCN(c2ccc(C(F)(F)F)cn2)CC1)C(F)(F)F	CC(Oc1ccc(S(C)(=O)=O)cc1C(=O)N1CCN(c2cnc(C(F)(F)F)cn2)CC1)C(F)(F)F	Cc1nc2c(c(-c3ccc(Cl)cc3Cl)c1CN)CN(CC(=O)N1CCN(S(C)(=O)=O)CC1)C2=O
0	Clc1cccc(-n2nnnc2NCc2ccccc2Oc2ccccn2)c1Cl	Clc1cccc(N2CCN(CCCCCOc3cc4ccccc4cn3)CC2)c1Cl	Clc1cccc(N2CCN(CCCCOc3cc4ccccc4cn3)CC2)c1Cl	CNCc1ccccc1Oc1ccc(Cl)c(Cl)c1
0	O=C1[C@H](Cc2ccc(O)cc2)N2C(=O)CCN(C(=O)NCc3ccccc3)[C@H]2CN1Cc1cccc2ccccc12	O=C(NCc1cccc(CN2CCCC2=O)c1)NCC(c1ccccc1)c1ccccc1	O=C(NCc1ccccc1)N1CCC(CNc2ncccn2)CC1	O=C(NCc1cccc(C(=O)NCc2ccccc2)c1)c1ccc(O)cc1
0	COc1cc(C(=O)NC2CCN(C)CC2)ccc1Nc1ncc2c(n1)N(C1CCCC1)CCC(=O)N2C(C)C	COc1c(Nc2ncc(Cl)c(N[C@H]3[C@@H](C(N)=O)[C@@H]4C=C[C@H]3C4)n2)ccc2c1CCC[C@H](N1CCN(C)CC1)C2	COc1cc(N2CCN(C(C)=O)CC2)ccc1Nc1ncc(Cl)c(Nc2ccc(N3CCN(C(C)=O)CC3)cc2OC)n1	Cc1ncc(-c2nc(Nc3ccc(C(=O)NC4CCN(C)CC4)c(F)c3)ncc2F)n1C(C)C
0	COc1ccc2c(Oc3ccc(NC(=O)c4c(C)n(CC(C)(C)O)n(-c5ccccc5)c4=O)cc3F)ccnc2c1	COc1ccc2c(-c3cnn(-c4ccccc4)c3)ccnc2c1	COc1ccc2c(Oc3ccc(CC(=O)Nc4cn(C)nc4C)c(OC)c3)ccnc2c1.O=S(=O)(O)O	COc1ccc2c(Oc3ccc(CC(=O)Nc4cn(C)nc4C)c(OC)c3)ccnc2c1
0	CNC1CCC(N(Cc2cccc(-c3ccncc3)c2)C(=O)c2sc3c(F)ccc(F)c3c2Cl)CC1	Cl.Cl.Cl.Cn1cnc(C(=O)N(Cc2cccc(Cl)c2)[C@H]2CC[C@@H](N)CC2)c1	Cn1cnc(C(=O)N(Cc2cccc(Cl)c2)C2CCC(N)CC2)c1	Cn1cnc(C(=O)N(Cc2cccc(Cl)c2)[C@H]2CC[C@@H](N)CC2)c1
0	CC1CCN(c2cc(N3CCN(C)CC3)ccc2NC(=O)c2cc(C#N)c[nH]2)CC1	COc1cc2c(c(N3CCN(C)CC3)c1)OC(C(=O)Nc1ccc(N3CCOCC3)cc1)CC2	COc1cc2c(c(N3CCN(C)CC3)c1)O[C@@H](C(=O)Nc1ccc(N3CCOCC3)cc1)CC2	Cc1ccc(C(=O)NC2CC2)cc1-n1cnc2ccc(N3CCN(C)CC3)cc2c1=O
0	C[C@H]1CN(CC(=O)Nc2ccc3c(c2)Cc2cccc(-c4cc(=O)cc(N5CCOCC5)o4)c2S3)C[C@@H](C)O1	O=C(CN1CCN(CCO)CC1)Nc1ccc(-c2cccc3c(=O)cc(N4CCOCC4)oc23)c2sc3ccccc3c12	CCN1CCN(CC(=O)Nc2ccc(-c3cccc4c(=O)cc(N5CCOCC5)oc34)c3sc4ccccc4c23)CC1	CN1CCN(CC(=O)Nc2ccc(-c3cccc4c(=O)cc(N5CCOCC5)oc34)c3sc4ccccc4c23)CC1
0	CN(C)c1ccc(Nc2nc(N)n(C(=O)c3c(F)cccc3F)n2)cc1	CN(c1ccc(Cl)cc1)c1ccc(Nc2nccc(N)n2)cc1	CN(C)c1ccc(/C=C/c2c(F)cccc2F)cc1	Cc1ncc(-c2nc(Nc3ccc(C(=O)N(C)C)cc3)ncc2F)n1C(C)C
0	CCOC(=O)C(C)Oc1cccc2c(=O)n(CC(=O)Nc3ccc4c(c3)OCCO4)ccc12	CC(C)[C@@]1(C)OC(c2cccc(F)c2F)N(CC(=O)Nc2ccc3c(c2)C[C@@]2(C3)C(=O)NC(=O)N2C)C1=O	O=C(Cn1cnc2ccccc2c1=O)Nc1ccc(C[C@@H]2CC[C@H]([C@H](O)c3ccccc3)N2)cc1	C[C@@H](OC(=O)c1cccc(S(=O)(=O)Nc2ccc3c(c2)OCO3)c1)C(=O)c1c[nH]c2ccccc12
0	COc1cc(O)c2c(c1)C1OC1C[C@H](O)[C@H](O)C(=O)C=CC[C@H](C)OC2=O	COc1ccc(-c2cc(=O)c3ccccc3o2)cc1	COc1ccc(-c2cc(=O)c3c(O)cc(O)cc3o2)cc1	COc1ccc([C@@H]2CC(=O)c3c(O)cc(O)cc3O2)cc1O
0	O=C(Nc1cccc(Br)c1)c1cccc(S(=O)(=O)N2CCCCCC2)c1	Cc1cccc(C(=O)Nc2cccc(NC(=O)c3cccc(C(F)(F)F)c3)c2)c1	C/C(=N\NC(=O)c1cccc(S(=O)(=O)N2CCOCC2)c1)c1cc(Cl)ccc1O	Cc1cccc(C(=O)Nc2cccc(NC(=O)c3cccc(C)c3)c2)c1
0	CCC[C@@H](C=O)NC(=O)[C@H](CC(C)C)NC(=O)[C@H](CC(C)C)NC(=O)OCc1ccccc1	COC[C@@H](NC(C)=O)C(=O)NCc1ccccc1	NCCCC[C@H](NC(=O)OCc1ccccc1)C(=O)c1noc(Cc2ccc(OCCc3ccccc3)cc2)n1	CC(C)CCNC(=O)c1ccc(Cc2nc(C(=O)[C@H](CCCCN)NC(=O)OCc3ccccc3)no2)cc1
0	O=C(Nc1nnc(-c2ccco2)o1)c1cc(-c2ccccc2)nc2ccccc12	O=C(Nc1ccc(-c2nnc(NCCCN3CCCC3)o2)cc1)c1ccccc1F	CCN(CC)CCCCNc1nnc(-c2ccc(NC(=O)c3ccccc3F)cc2)o1	CCN(CC)CCCNc1nnc(-c2ccc(NC(=O)c3ccccc3F)cc2)o1
0	O=C(C=CC#Cc1cccc(NS(=O)(=O)c2ccccc2)c1)NO	O=C(C=Cc1ccc2c(c1)CN(S(=O)(=O)c1ccccc1)C2)NO	O=C(/C=C/c1ccc2c(c1)CN(S(=O)(=O)c1ccccc1)C2)NO	O=C(/C=C/c1cccc(S(=O)(=O)Nc2ccccc2)c1)NO
0	CCS(=O)(=O)Nc1ccc2[nH]c(O)c(C(=Nc3ccc(CN4CCCCC4)cc3)c3ccccc3)c2c1	O=C(NCCCNc1nc2ccccc2[nH]1)c1ccc(CN2CCCC2)cc1	CS(=O)(=O)Nc1ccc2nc(CN3CCC(Cc4ccccc4)CC3)[nH]c2c1	CCS(=O)(=O)Nc1ccc2nc(Cc3ccc(Oc4ccccc4)cc3)[nH]c2c1
0	CC(=O)Oc1cc2c(s1)CCN(C(C(=O)C1CC1)c1ccccc1F)C2	CC(C)N1CCN(C(=O)N2CCc3ccccc3C2)CC1	N[C@@H](CC(=O)N1CC(=O)Nc2ccccc2C1)[C@H]1CCc2cc(F)c(F)cc21	COc1ccccc1CC(c1ccccc1F)N1CCNCC1
1	OC(CN1CCN(c2cccc(Cl)c2)CC1)C(c1ccccc1)c1ccccc1	O=c1n(CCCN2CCN(c3cccc(Cl)c3)CC2)nc2ccccn12	COc1cccc(N2CCN(CCCCCCN3CCN(c4cccc(Cl)c4)CC3)CC2)c1	Clc1cccc(N2CCN(CCCCCCN3CCN(c4cccc(Cl)c4)CC3)CC2)c1
0	Cc1cnc(Nc2ccc(N3CCN(C)CC3)cc2)nc1Nc1cccc(S(=O)(=O)NC(C)(C)C)c1	Cc1ncc(-c2ccnc(Nc3ccc(N4CCN(S(C)(=O)=O)CC4)cc3)n2)n1C(C)C	C=CC(=O)Nc1cccc(Oc2nc(Nc3ccc(N4CCN(C)CC4)cc3)nc3[nH]ccc23)c1	CN1CCN(c2ccc(Nc3ncc4c(=O)n(-c5c(Cl)cccc5Cl)ccc4n3)cc2)CC1
0	COc1ccc(Nc2cc(-c3cnc(N)nc3)nc(N3CCOCC3)n2)cn1	COc1ccc(-c2cc(-c3ccc(S(=O)(=O)N4CCOCC4)cc3)cnc2N)cn1	COc1ccc(-c2cc(-c3ccc(C(=O)N4CCOCC4)cc3)cnc2N)cn1	COc1ccc(Cl)cc1-c1ccnc(Nc2ccc(N3CCOCC3)c(OC)c2)c1
0	C=CC(=O)N1CCC[C@@H](n2nc(-c3ccc(Oc4ccccc4)cc3)c3c(N)ncnc32)C1	C=CC(=O)N1CCC[C@@H](n2nc(-c3cccc(C(=O)Nc4ccc(C(C)C)c(C)c4)c3)c3c(N)ncnc32)C1	C=CC(=O)N1CCC[C@@H](n2nc(-c3cccc(C(=O)NCc4ccc(C(C)(C)C)cc4)c3)c3c(N)ncnc32)C1	C=CC(=O)N1CCC[C@@H](n2nc(-c3cccc(C(=O)Nc4ccc(C(C)C)cc4)c3)c3c(N)ncnc32)C1
0	CS(=O)(=O)N(Cc1ccco1)CC(O)Cn1c2ccccc2c2ccccc21	CC(C)n1nc(C(=O)NCC2CCN(CCNS(C)(=O)=O)CC2)c2ccccc21	O=C(OCC1CCN(CC(O)CO)CC1)c1c2n(c3ccccc13)CCCO2	CS(=O)(=O)c1ccc(-c2cnc(NCc3ccco3)n3cnnc23)cc1
0	NC(=O)c1cccc2cn(-c3ccc([C@@H]4CCCNC4)cc3)nc12	Cc1cccc(Nc2nc(N[C@@H]3CCCNC3)ncc2C(N)=O)c1	Cc1cccc(Nc2nc(N[C@H]3CCCNC3)ncc2C(N)=O)c1	NC(=O)c1cnc(SC2CCCNC2)c2cc(-c3ccccc3)sc12
0	CC(C)[C@H](CS(=O)(=O)c1ccc(-c2ccc(Br)cc2)cc1)C(=O)O	CC(C)Cc1ccc([C@H](C)C(=O)O)cc1	C[C@@H]1CCCN1CCc1ccc(-c2ccc(S(=O)(=O)CCO)cc2)cc1	COC(=O)C(Cc1c[nH]c2ccccc12)NS(=O)(=O)c1ccc(Br)cc1
0	O=C(O)C(=O)Nc1cccc(-c2nn[nH]n2)c1	Cc1cccc(C(=O)Nc2cccc(NC(=O)c3cccc(C)c3)c2)c1	O=C(Nc1cccc(-c2nc3ccccc3[nH]2)c1)c1cc(Cl)cc(Cl)c1	C[C@@H](c1ccc(-c2cccc(-c3nn[nH]n3)c2)cc1)[C@H](N)C(=O)N1CC[C@H](F)C1.O=C(O)C(F)(F)F
0	CCN(CC)CCNC(=O)c1ccc2nc(-c3ccccc3)c(-c3ccc(CN4CCC(n5c(=O)[nH]c6ccccc65)CC4)cc3)nc2c1	O=c1[nH]c2ccccc2n1C1CCN(CCOc2ccccc2)CC1	O=C(NCCCNc1nc2ccccc2[nH]1)c1ccc(CN2CCCC2)cc1	O=C(CCCN1CCC(n2c(=O)[nH]c3ccccc32)CC1)c1ccc(F)cc1
0	c1cc(N[C@@H]2CCNC2)nc(-c2cnc3ccc(-c4cn[nH]c4)cn23)c1	O[C@H]1CC[C@H](Nc2ccc3ncc(-c4cccc(OC(F)(F)F)c4)n3n2)CC1	Clc1cccc(-c2cnc3ccc(NC4CCOCC4)nn23)c1	O[C@H]1CC[C@H](Nc2ccc3ncc(-c4cccc(Cl)c4)n3n2)CC1
0	CCNc1cc(NC2CCC(O)CC2)nc(Nc2ccc3c(ccn3Cc3ccccc3)c2)n1	O[C@H]1CC[C@H](Nc2ccn3ncc(-c4cccc(C(F)(F)F)c4)c3n2)CC1	O[C@H]1CC[C@H](Nc2ccc3ncc(-c4cccc(Cl)c4)n3n2)CC1	Cc1nn(-c2ccnc(Nc3ccc4c(c3)c(Cl)c(C)n4C)n2)cc1CN1CC(O)C1
1	COc1ccc2cccc(CCNC(C)=O)c2c1	CC(=O)NCCc1ccccc1-c1ccc([C@@H](CN)Cc2ccc(OCCOc3c(Cl)cc(C)cc3Cl)cc2)c(C)c1	COc1ccc(NC(=O)Cn2cc(CCNS(=O)(=O)c3ccc(OC)cc3)c3ccccc32)cc1	COc1ccc2c(C(=O)NCCO)nc(C#N)c(-c3ccccc3)c2c1
0	Cc1nccn1CC1CCC2C(C1=O)c1ccccc1N2C	Cc1nccn1C[C@H]1CCc2c(c3ccccc3n2C)C1=O	Cc1nccn1CC1CCc2c(c3ccccc3n2C)C1=O	Cc1nccn1C[C@@H]1CCc2c(c3ccccc3n2C)C1=O
1	CCn1c(=O)n([C@@H]2CCN(CC3CCCCCCC3)C[C@H]2CO)c2ccccc21	Cl.O=c1n(C[C@@H](O)CO)c2ccccc2n1C1CCN(C[C@H]2[C@H]3CC[C@H](C3)C23CC3)CC1	O=c1n(C[C@@H](O)CO)c2ccccc2n1C1CCN(C[C@H]2[C@H]3CC[C@H](C3)C23CC3)CC1	O=c1n(CC(O)CO)c2ccccc2n1C1CCN(CC2C3CCC(C3)C23CC3)CC1
0	CS(=O)(=O)N1CCc2c(-c3cnc(N)nc3)nc(N3CCOCC3)nc21	O=C1NCc2c(-c3ccccc3Cl)nc(N3CCOCC3)nc2N1c1c(Cl)cccc1Cl	CS(=O)(=O)Cc1cc(N2CCOCC2)nc(-c2cnc3[nH]ccc3c2)n1	COCCNC(=O)c1nc2c(N3CCOCC3)nc(-c3cnc(N)nc3)cn2c1C
0	CNc1nc(Nc2ccc(C(=O)N3CCOCC3)cc2OC)ncc1Cl	COc1cc(N2CCN(C(C)=O)CC2)ccc1Nc1ncc(Cl)c(Nc2ccc(N3CCN(C(C)=O)CC3)cc2OC)n1	COc1ccc(C(=O)N2CCOCC2)cc1Nc1ncc(Cl)c(-c2cnc3ccccn23)n1	COc1cc(C(=O)N2CCOCC2)ccc1Nc1ncc(Cl)c(-c2cnc3ccccn23)n1
0	c1ccc2c(-c3cnn4cc(-c5ccc(N6CCNCC6)cc5)cnc34)ccnc2c1	COc1ccc2c(-c3cnn(-c4ccccc4)c3)ccnc2c1	c1ccc(N2CCN(CCCCCCN3CCN(c4ccnc5ccccc45)CC3)CC2)cc1	c1ccc(-n2cc(-c3ccnc4ccccc34)cn2)cc1
0	CC(C)CC(=O)Nc1n[nH]c2c1CN(C(=O)C1CCN(C)CC1)C2(C)C	CC(C)[C@H]1CC[C@@H](N2CC(NC(=O)CNc3n[nH]c4ccc(C(F)(F)F)cc34)C2)CC1	CC(C)C1CCC(N2CC(NC(=O)CNc3n[nH]c4ccc(C(F)(F)F)cc34)C2)CC1	CN1CCC(N(C)C(=O)N2CC(c3cc(F)ccc3F)=C[C@@]2(CO)c2ccccc2)CC1
0	Cc1cc2c(cc1C1(c3ccc(C(=O)O)cn3)CC1)C(C)(C)CCC2(C)C	Cc1cc(O)ccc1[C@]1(O)CC[C@@H](NC(=O)CCc2ccccc2)CC1	O=C(CCc1ccccc1)NC1CCC(O)(c2ccc(O)cn2)CC1	O=C(CCc1ccccc1)N[C@H]1CC[C@](O)(c2ccc(O)cn2)CC1
0	OCCn1cc(-c2ccc3c(c2)CCC3=NO)c(-c2ccncc2)n1	O=C(NC1CCC1)c1ccc(-c2ccc3c(c2)CCN(CCN2CCCC2)C3=O)cc1	Cc1cc(-c2ccc3c(c2)CCN(CCCSc2nnc(-c4ccncc4)n2C)CC3)no1	Cn1cc(-c2ccncc2)c(-c2ccc(F)cc2)n1
0	O=C(NC[C@H](O)CO)c1ccncc1Nc1ccc(I)cc1F	C[C@H](CO)CONC(=O)c1ncc2cncn2c1Nc1ccc(I)cc1F	O=C(NOCCO)c1ccn2cncc2c1Nc1ccc(I)cc1F	O=C(NOCCO)c1ccc2cncn2c1Nc1ccc(I)cc1F
0	CCN(C(=O)c1c(O)c2c(Cl)cccc2n(C)c1=O)c1ccccc1	CCN(C(=O)c1cccc(Cl)c1Cl)[C@H]1CCNC1	O=C(c1cccc(Cl)c1Cl)N(c1ccccc1)C1CCNC1	O=C(c1cccc(Cl)c1Cl)N(c1ccccc1)[C@H]1CCNC1
0	N#CC[C@H](C1CCCC1)n1cc(-c2ncnc3[nH]ccc23)cn1	C[C@@H](O)c1nc2cnc3[nH]ccc3c2n1[C@H]1CC[C@H](CC#N)CC1	N#Cc1cnc(N2CCC(Nc3c(C(N)=O)cnc4[nH]ccc34)CC2)cn1	N#Cc1ccc(N2CCC(Nc3c(C(N)=O)cnc4[nH]ccc34)CC2)nc1
0	CN1CCN(c2nc(C3=C(c4c[nH]c5ccccc45)C(=O)NC3=O)c3ccccc3n2)CC1	CN1CCN(CCCn2nc(C3=C(c4cn(-c5ccc6ccccc6c5)c5ccccc45)C(=O)NC3=O)c3ccccc32)CC1	CN(C)CCCn1ccc2c(C3=C(c4c[nH]c5ccccc45)C(=O)NC3=O)cccc21	O=C1NC(=O)C(c2c[nH]c3ccccc23)=C1c1c[nH]c2ccccc12
0	COc1ccc(CCC(=O)Nc2nc3ccc(Cl)cc3s2)cc1OC	COc1ccc(C2CN(CCc3ccc(OC)c(OC)c3)CC2CC(=O)Nc2cccc(Cl)c2)cc1	COc1ccc([C@H]2CN(CCc3ccc(OC)c(OC)c3)C[C@@H]2CC(=O)Nc2cccc(Cl)c2)cc1	CNC(=O)c1cc(Oc2ccc3nc(NC(=O)Nc4ccc(Cl)cc4Cl)sc3c2)ccn1
0	CCCCCCCCCCCCCC(=O)N[C@H](CO)[C@H](O)c1ccc([N+](=O)[O-])cc1	CCCCCCCCC(=O)NCc1ccc(C[C@H](O)CO)c(OC)c1	CCCCCCCN(CC)CCCCc1ccc([N+](=O)[O-])cc1	O=C(N[C@H](CO)[C@H](O)c1ccc([N+](=O)[O-])cc1)C(Cl)Cl
0	O=C(O)Cc1cccc(OCCCN(Cc2cccc(C(F)(F)F)c2Cl)CC(c2ccccc2)c2ccccc2)c1	O=C([C@H]1CNCC[C@@]12OCc1cc(F)c(F)cc12)N(Cc1cccc(C(F)(F)F)c1Cl)C1CC1	COC(=O)N(Cc1ccccc1)Cc1cc(C(F)(F)F)ccc1-c1cc(CC(=O)O)ccc1OC	COc1ccc(CC(=O)O)cc1-c1ccc(C(F)(F)F)cc1CN(CCc1ccccc1)C(=O)O
0	C[C@H](NCc1ccc2c(c1)nc(NC(=O)c1ccc(-c3cn[nH]c3)s1)n2CCc1ccccc1)C(C)(C)C	CC1CCCN1CCc1ccc2nc(-c3cn[nH]c3)ccc2c1	CCc1nc2c(Cc3ccc(C(=O)NO)cc3)cccc2c(=O)n1CCc1ccccc1	CC(C)n1nc(C(=O)NCC2CCN(CCc3ccc(C(=O)O)cc3)CC2)c2ccccc21
0	O=C(Nc1ccccc1)Nc1ccc(-c2ccc(C(=O)[C@@H]3CCC[C@H]3C(=O)O)cc2)cc1	CS(=O)(=O)Nc1ccc(C(=O)C2CCN(CCc3ccccc3)CC2)cc1	CN[C@H]1CCN(c2ccc(NC(=O)c3ccc(-c4ccccc4)cc3)cn2)C1	CNC1CCN(c2ccc(NC(=O)c3ccc(-c4ccccc4)cc3)cn2)C1
0	Cc1cc2nc3c(=O)[nH]c(=O)nc-3n(C[C@@H](O)[C@@H](O)[C@@H](O)CO)c2cc1C	Cc1cc2nc(CC3CCCC3)n(Cc3ccc(Cl)cc3)c2cc1C	Cc1cc2nc(CC3CCNCC3)n(Cc3ccc(Cl)cc3)c2cc1C	Cc1cc2nc(C(C)Cc3ccncc3)n(Cc3ccc(Cl)cc3)c2cc1C
0	COC(=O)Nc1ccc(-c2nc(N3CCOCC3)c3cnn(C4CCN(C(=O)OC)CC4)c3n2)cc1	CCNC(=O)Nc1ccc(-c2nc3c(c(N4CCOC[C@@H]4C)n2)CCN(C2COC2)C3)cc1	CC(C)N1CCN(C(=O)c2ccc(NC(=O)Nc3ccc(-c4nc(C5CCOCC5)nc(N5C6CCC5COC6)n4)cc3)cc2)CC1	CS(=O)(=O)Cc1cc(N2CCOCC2)nc(-c2ccc(NC(=O)Nc3ccc(F)cc3)cc2)n1
0	CCOc1cc(C=C2C(=O)N(c3ccccc3)N=C2C)cc(Cl)c1OCC(=O)OC	CCOc1cc2ncc(C(N)=O)c(Nc3cccc(Cl)c3Cl)c2cc1C1CCN(C)CC1	CCOc1cc2ncc(C(N)=O)c(Nc3cccc(Cl)c3Cl)c2cc1N1CCN(CC)CC1	CCOc1cc2ncc(C(N)=O)c(Nc3cccc(Cl)c3Cl)c2cc1N1CCN(C)CC1
0	CS(=O)(=O)c1ccc(-c2cnc(N)c(C(=O)Nc3ccccc3)n2)cc1	CNC(=O)c1nc(-c2ccc(Cl)c(S(=O)(=O)Nc3cccc(F)c3F)c2)cnc1N	CS(=O)(=O)c1ccc(-c2cnc(N)c(-c3ccc(C(F)(F)F)nc3)n2)cc1	CS(=O)(=O)c1ccc(-c2cnc(N)c(-c3ccc(C(F)(F)F)cc3)n2)cc1
0	CNC(=O)Nc1ccc(-c2nc(N3CC4CCC(C3)O4)c3cnn(C4CCC5(CC4)OCCO5)c3n2)cc1	CS(=O)(=O)Cc1cc(N2CCOCC2)nc(-c2ccc(NC(=O)Nc3ccc(F)cc3)cc2)n1	CCNC(=O)Nc1ccc(-c2nc3c(c(N4CCOC[C@@H]4C)n2)CCN(C(C)C)C3)cc1	CCNC(=O)Nc1ccc(-c2nc3c(c(N4CCOC[C@@H]4C)n2)CCN(C2COC2)C3)cc1
0	C[C@]12CC[C@H]3[C@@H](CCC4=CC(=O)CC[C@@]43C)[C@@H]1CC[C@@H]2O	CC(=O)S[C@@H]1CC2=CC(=O)CC[C@]2(C)[C@H]2CC[C@@]3(C)[C@@H](CC[C@@]34CCC(=O)O4)[C@@H]21	C[C@]12CC[C@@H]3c4ccc(O)cc4CC[C@H]3[C@@H]1CC[C@@H]2O	CN1C(=O)C=CC2(C)C3CCC4(C)C(O)CCC4C3CCC12
0	COc1cc2c(cc1OC)[C@@H]1C(=O)c3ccc4c(c3O[C@@H]1CO2)C=CC(C)(C)O4	COc1cc(CCN2CCN(CCc3ccc4c(c3)COC4=O)CC2)ccc1C#N	COc1ccc([C@@H]2CC(=O)c3c(O)cc(O)cc3O2)cc1O	COc1cc2nc(N3CCN(C(=O)[C@H]4COc5ccccc5O4)CC3)nc(N)c2cc1OC
0	O=C(CC12CC3CC(CC(C3)C1)C2)Nc1cccc2nc(NCCNCCO)ccc12	CC(CCNCC12CC3CC(CC(C3)C1)C2)Nc1c(F)cnc2cc(Cl)ccc12	O=C1c2c(O)ccc(O)c2C(=O)c2c(NCCNCCO)ccc(NCCNCCO)c21	CC(CCNCC12CC3CC(CC(C3)C1)C2)Nc1ccnc2cc(Cl)ccc12
0	Cc1cccc(-c2nc(C(C)(C)C)[nH]c2-c2ccc3c(c2)OCO3)n1	CCc1cccc(NC(=O)N2CCc3nc(-c4ccc5c(c4)OCO5)nc(-c4ccccc4C)c3C2)c1	CCOC(=O)c1c(-c2ccc3c(c2)OCO3)csc1N	Cc1cc(Nc2ccccc2)nc(NCc2ccc3c(c2)OCO3)n1
0	Cc1ccc(Nc2nccc(N(C)c3ccc4c(C)n(C)nc4c3)n2)cc1S(N)(=O)=O	Cc1ncc(-c2ccnc(Nc3ccc(S(C)(=O)=O)cc3)n2)n1C(C)C	Cc1ncc(-c2ccnc(Nc3ccc(C(=O)N(C)C)c(F)c3)n2)n1C(C)C	CN(c1ccc(Cl)cc1)c1ccc(Nc2nccc(N)n2)cc1
0	COc1cc2c(NC3CCN(C(C)C)CC3)nc(C3CCCCC3)nc2cc1OCCCN1CCCC1	COc1ccccc1-c1ccc(OCCCN2CCCCC2)cc1	c1cc(C2CCCCC2)ccc1OCCCN1CCCCC1	COCCOc1cc2nc(-c3cc(F)ccc3O)nc(N[C@H]3CCNC3)c2cc1OC
1	CC(C)NCC(O)COc1ccc(COCCOC(C)C)cc1	COCCc1ccc(OC[C@H](O)C[NH2+]C(C)C)cc1	CC(C)NC[C@@H](O)COc1cccc2ccccc12	COCCc1ccc(OCC(O)CNC(C)C)cc1
0	CCCCCCCCCCCCc1ccc(S(=O)(=O)Nc2nncs2)cc1	CCCCc1ccc(S(=O)(=O)Nc2ccc3c(c2)CCN(Cc2cc[nH]n2)CC3)cc1	CCCCc1ccc(S(=O)(=O)Nc2ccc(C34CNCC3C4)cc2)cc1	CCCCc1ccc(S(=O)(=O)Nc2ccc([C@]34CNC[C@H]3C4)cc2)cc1
0	COc1cc2c(cc1O)CCC1C2CC[C@@]2(C)C1CC[C@@H]2O	COc1cc2c(cc1O)[C@@H](Cc1ccc(O)c(Oc3ccc(C[C@@H]4c5cc(OC)c(OC)cc5CCN4C)cc3)c1)N(C)CC2	CN1C(=O)C=CC2(C)C3CCC4(C)C(O)CCC4C3CCC12	C[C@]12CC[C@@H]3c4ccc(O)cc4CC[C@H]3[C@@H]1CC[C@@H]2O
0	CC(C)(O)C=CC(=O)[C@@](C)(O)[C@H]1[C@H](O)C[C@]2(C)[C@@H]3CC=C4[C@@H](C=C(O)C(=O)C4(C)C)[C@]3(C)C(=O)C[C@@]12C	CC1(C)[C@@H](O)CC[C@@]2(C)[C@H]1CC[C@]1(C)[C@@H]2C(=O)C=C2[C@@H]3C[C@@](C)(C(=O)O)CC[C@]3(C)CC[C@]21C	CN[C@@H](C)[C@H]1[C@H](O)CC2(C)[C@@H]3CC[C@H]4C(C)(C)[C@@H](NC)CCC45CC35CC[C@]12C	C=CCC1(O)CCC2C3CCC4=CC(=O)CCC4=C3C(c3ccc(P(=O)(c4ccccc4)c4ccccc4)cc3)C[C@@]21C
0	C[C@H](NC(=O)Cc1cc(F)cc(F)c1)C(=O)N[C@@H]1C(=O)N(C)c2ccccc2-c2ccccc21	O=C(Cc1cc(Cl)cc(Cl)c1)N[C@@H]1N=C(c2ccccc2)c2ccccc2N(CC(F)(F)F)C1=O	CN1C(=O)[C@H](NC(=O)C(N)Cc2ccccc2)N=C(c2ccccc2)c2ccccc21	CN1C(=O)C(NC(=O)C(N)Cc2ccccc2)N=C(c2ccccc2)c2ccccc21
0	CS(=O)(=O)c1cc(F)cc2c3c(n(Cc4ccc(Cl)cc4)c12)[C@@H](CC(=O)O)CC3	CCN(C(=O)Cc1ccc(S(C)(=O)=O)cc1)C1CCN(CC[C@H](c2ccc(S(C)(=O)=O)cc2)c2cc(F)cc(F)c2)CC1	CCN1CCC(N(C(=O)NCc2ccc(F)cc2)c2ccc(Cl)cc2)CC1	CN(C(=O)Cc1ccc(S(C)(=O)=O)c(F)c1)C1CCN(Cc2ccc(C(F)(F)F)cc2)CC1
0	CC(C)C[C@H](NC(=O)[C@@H](NC(=O)c1cccc(-c2ccccc2)n1)[C@@H](C)O)B(O)O	CCC(NC(=O)c1c(C[S+](C)[O-])c(-c2ccccc2)nc2ccccc12)c1ccccc1	CC(C)COc1ccc(Cl)cc1-c1ccccc1-c1cccc(C(=O)[O-])n1	CC(C)COc1ccc(Cl)cc1-c1ccccc1-c1cccc(C(=O)O)n1
0	CC1(COc2ccc3c(c2)ncn3-c2ccc3cccc(N4CCC(N)CC4)c3n2)COC1	O=C(O)/C=C/c1ccc2cccc(N3CCN(CCc4ccc(OCCCN5CCCCCC5)cc4)CC3)c2n1	CN1CCN(c2cccc3ccc(OCc4noc(-c5ccc(Cl)cc5)n4)cc23)CC1	CC1(COc2ccc3c(c2)[C@]2(COC(N)=N2)c2cc(-c4cncnc4)ccc2O3)COC1
0	CC(C)c1cc(-c2n[nH]c(=O)n2-c2ccc3c(ccn3C)c2)c(O)cc1O	CN(C)CC(O)Cn1ncc2cc(-n3ccc(OCc4ccccc4)cc3=O)ccc21	Cc1cc(C(=O)O)n[nH]1	Cn1ccc2cc(C3(Cc4ccccc4)CCNC3)ccc21
0	Cc1ccc([N+](=O)[O-])cc1S(=O)(=O)N(C)N=Cc1cnc2ccc(Br)cn12	CS(=O)(=O)c1ccc(CCN2CCN(CCc3ccc([N+](=O)[O-])cc3)CC2)cc1	CN(CCOc1ccc([N+](=O)[O-])cc1)Cc1ccc([N+](=O)[O-])cc1	CS(=O)(=O)c1ccc(-c2cnc3ccc(-c4cccc(S(C)(=O)=O)c4)cn23)cc1
0	Cn1c(=O)c(Oc2ccc(F)cc2F)cc2cnc(NC3CCOCC3)nc21	O=C(NC1CCN(Cc2ccc(OCCCN3CCOCC3)c(F)c2)CC1)c1cc(=O)c2ccc(F)cc2o1	COc1cc(F)ccc1-c1cncc(NC2CCCOC2)c1	O=c1cc(-c2ccnc(NC3CCOCC3)n2)ccn1[C@H](CO)c1ccc(Cl)c(F)c1
0	CN(C1CCc2c(c3ccccc3n2CC(=O)O)C1)S(=O)(=O)c1ccc(F)cc1	CN(C1CCc2c(CC(=O)O)c3cccc(F)c3n2C1)S(=O)(=O)c1ccc(F)cc1	CN(C1CCc2c(CC(=O)O)c3ccc(F)cc3n2C1)S(=O)(=O)c1ccc(F)cc1	CN(C1CCc2c(CC(=O)O)c3ccccc3n2C1)S(=O)(=O)c1ccc(F)cc1
0	Cc1c[nH]c(C=C2C(=O)Nc3ccccc32)c1CCC(=O)O	Cc1[nH]c(/C=C2\C(=O)Nc3ccc(F)cc32)c(C)c1NC(=O)[C@H]1CCCN1.Cl	O=C1Nc2cc(NC(=O)c3c[nH]cc(-c4ccccc4F)c3=O)ccc2/C1=C/c1ccc[nH]1	Cc1[nH]c(/C=C2\C(=O)Nc3ccc(F)cc32)c(C)c1NC(=O)CCN1CCN(C)CC1
1	Cc1cc(C(=O)N2CCN(c3cccc(Cl)c3)CC2)n(-c2ccccc2)n1	COc1cccc(N2CCN(CCCCCCN3CCN(c4cccc(Cl)c4)CC3)CC2)c1	O=C(NCCCCN1CCN(c2cccc(Cl)c2)CC1)c1cc2ccccc2cn1	Clc1cccc(N2CCN(CCCCCCN3CCN(c4cccc(Cl)c4)CC3)CC2)c1
0	Cn1cc(C=C2C(=O)Nc3cccnc32)c2ccccc21	CC(C)NC(=O)c1cn(-c2ccccc2)c2ncccc2c1=O	CN(C)CCCn1nc(C2=C(c3cn(-c4cnc5ccccc5c4)c4ccccc34)C(=O)NC2=O)c2ccccc21	CN(C)CCCn1nc(C2=C(c3cn(-c4cccnc4)c4ccccc34)C(=O)NC2=O)c2ccccc21
0	Cc1cc(Nc2cc(CN3CCOCC3)c3nc(C)c(Cc4ccc(Cl)cc4F)n3n2)n[nH]1	CCOC(=O)N1CCN(Cc2nnc(-c3cc(Cl)ccc3F)o2)CC1	Cc1cc(OCCN2CCOCC2)nn1-c1ccc(Cl)cc1Cl	COc1cc2ncnc(Nc3cccc(Cl)c3F)c2cc1CN1CCOCC1
0	CCN1CCN(c2ccc(Nc3cc(N(C)C(=O)Nc4c(Cl)c(OC)cc(OC)c4Cl)ncn3)cc2)CC1	COc1cc(N2CCN(CC(=O)N(C)C)CC2)ccc1Nc1ncc(Cl)c(-c2cnc3ccccn23)n1	COc1cc2c(cc1Nc1ncc(Cl)c(Nc3ccc(N4CCOCC4)cc3OC)n1)CCN(CC(=O)N(C)C)CC2	CN1CCN(c2ccc(NC(=O)c3cc(N(C)Cc4ccc(C(F)(F)F)cc4)ncn3)cc2)CC1
0	Nc1nccc(-c2ccc3noc(-c4ccc(Cl)cc4)c3c2)n1	CC(C)(N)c1nc(-c2ccc(Cl)cc2)c[nH]1	Nc1ncc(-c2cnc(N)c(-c3ccc(Cl)cc3)c2)cn1	Nc1nccc(Nc2ccc(Oc3ccc(Cl)cc3)cc2)n1
0	Nc1ccc(C(=O)Nc2cccc(-c3nc(N4CCOCC4)c4oc5ncccc5c4n3)c2)cn1	Nc1ccc(-c2cccs2)cc1NC(=O)c1ccc(N2CCC3(CC2)CCN(c2ncccn2)C3)nc1	COc1cccc(C(=O)Nc2ccc(OCCN3CCOCC3)c(-c3ccnn3C)c2)c1	Cc1ccc(NC(=O)c2ccc(CN3CCN(C)CC3)cc2)cc1Nc1nccc(-c2cccnc2)n1
0	COc1cc2c(N3CCN(C(=O)Nc4ccc(OC(C)C)cc4)CC3)ncnc2cc1OCCCN1CCCCC1	COc1cc2ncnc(N3CCC(CNS(N)(=O)=O)CC3)c2cc1OC	COc1cc2c(Nc3ncc(CC(=O)Nc4cccc(F)c4)s3)ncnc2cc1OCCCN1CCC(CO)CC1	COc1ccc(NC(=O)NS(=O)(=O)c2ccc(OCCCN3CCCCC3)cc2)cc1
0	Cn1cc(CNCC2CCN(c3ncc(C(=O)NO)cn3)CC2)c2ccccc21	CC(C)n1nc(C(=O)NCC2CCN(CCN3CCOCC3)CC2)c2ccccc21.Cl.Cl	CC(C)n1nc(C(=O)NCC2CCN(CCN3CCOCC3)CC2)c2ccccc21	O=C(NO)c1cnc(N2C[C@@H]3CN(Cc4ccc5ccccc5c4)C[C@@H]3C2)nc1
0	CNc1nccc(-c2cccnc2Oc2cc(C(=O)Nc3cccc(C(F)(F)F)c3)ccc2C)n1	Cc1ccc(NC(=O)c2ccc(CN3CCN(C)CC3)cc2)cc1Nc1nccc(-c2cccnc2)n1	Cn1nccc1-c1cc(NC(=O)c2cccc(C(F)(F)F)c2)ccc1OCCN1CCOCC1	Cc1cccc(C(=O)Nc2cccc(NC(=O)c3cccc(C(F)(F)F)c3)c2)c1
0	CC(=O)Nc1ccc(OC[C@](C)(O)C(=O)Nc2ccc([N+](=O)[O-])c(C(F)(F)F)c2)cc1	CC(=O)Nc1ccc(CC(=O)N(C)C2CCN(Cc3ccc(C(F)(F)F)cc3)CC2)cc1	CNCc1cc(Oc2ccc3c(ccn3C(=O)Nc3ccc(F)c(C(F)(F)F)c3)c2)ncn1	CC(=O)Nc1ccc(O)cc1
0	COc1cc2nccc(Oc3ccc(NC(=O)Nc4ccc(F)cc4F)c(F)c3)c2cc1OC	CCOc1cc2nccc(Oc3cnc(CC(=O)Nc4n[nH]c(CC)c4C)c(OC)c3)c2cc1OC	COc1ccc2c(Oc3ccc(CC(=O)Nc4cn(C)nc4C)c(OC)c3)ccnc2c1	CCOc1cc2nccc(Oc3cnc(CC(=O)Nc4[nH]nc(CC)c4C)c(OC)c3)c2cc1OC
0	C#CCN(C)CC1=Cc2ccccc2Oc2ccccc21	CN(C)CC/C=C1\c2ccccc2COc2ccccc21	CN(C)CCC=C1c2ccccc2COc2ccccc21	CN(C)CC/C=C1/c2ccccc2COc2ccccc21
0	Cn1cc(-c2ccc3nnc(Sc4ccc5ncccc5c4)n3n2)cn1	CC1CCCN1CCc1ccc2ncccc2c1	CS(=O)(=O)O.OCCn1cc(-c2cnc3nnn(Cc4ccc5ncccc5c4)c3n2)cn1	OCCn1cc(-c2cnc3nnn(Cc4ccc5ncccc5c4)c3n2)cn1
0	Cn1cc(-c2ccc3ncc(Cc4ccc5ncccc5c4)n3n2)cn1	CS(=O)(=O)O.OCCn1cc(-c2cnc3nnn(Cc4ccc5ncccc5c4)c3n2)cn1	OCCn1cc(-c2cnc3nnn(Cc4ccc5ncccc5c4)c3n2)cn1	CNC(=O)c1ccc(-c2cc(F)c3ncc(Cc4ccc5ncccc5c4)n3c2)cc1F
0	COc1cc(C(=O)N2CCC(N3CCN(C)CC3)CC2)ccc1Nc1ncc2c(n1)N(C)c1ccccc1C(=O)N2C	COc1cc(N2CCN(C(C)=O)CC2)ccc1Nc1ncc(Cl)c(Nc2ccc(N3CCN(C(C)=O)CC3)cc2OC)n1	COc1ccc(C(=O)N2CCOCC2)cc1Nc1ncc(Cl)c(-c2cnc3ccccn23)n1	COc1cc(C(=O)N2CCOCC2)ccc1Nc1ncc(Cl)c(-c2cnc3ccccn23)n1
0	O=c1cc(-c2cccc3c2Sc2ccccc2S3)oc(N2CCOCC2)c1	CN1CCN(CC(=O)Nc2ccc(-c3cccc4c(=O)cc(N5CCOCC5)oc34)c3sc4ccccc4c23)CC1	CCN1CCN(CC(=O)Nc2ccc(-c3cccc4c(=O)cc(N5CCOCC5)oc34)c3sc4ccccc4c23)CC1	O=c1cc(N2CCOCC2)oc2c(-c3cccc4c3sc3ccccc34)cccc12
0	CCc1cc(-c2n[nH]c(C)c2-c2ccc3c(c2)OCCO3)c(O)cc1O	CCN(CC)C(=O)c1ccc(C2=CC3(CCNCC3)Oc3ccc(O)cc32)cc1	CCc1cccc(NC(=O)N2CCc3nc(-c4ccc5c(c4)OCO5)nc(-c4ccccc4C)c3C2)c1	CCOC(=O)c1c(-c2ccc3c(c2)OCO3)csc1N
1	O=C(NCCCNc1nc(Nc2cccc(NC(=O)N3CCCC3)c2)ncc1I)c1cccs1	O=C(Nc1cccc(Cl)c1)N1CCN(C[C@@H]2CCCN(C3CC3)C2)CC1	Cc1cccc(Nc2nc(NCCN)ncc2C(N)=O)c1	CC(=O)Nc1cccc(Nc2ncnc(N3CCc4ccccc4C3)n2)c1
0	Cn1cc(C2=C(c3c4n(c5ccccc35)CCC(CN)C4)C(=O)NC2=O)c2ccccc21	CN1CCN(CCCn2nc(C3=C(c4cn(-c5ccc6ccccc6c5)c5ccccc45)C(=O)NC3=O)c3ccccc32)CC1	O=C1NC(=O)C(c2nn(CCCN3CCCC3)c3ccccc23)=C1c1cn(-c2ccc3ccccc3c2)c2ccccc12	CC1CCCCN1CCCn1nc(C2=C(c3cn(-c4ccc5ccccc5c4)c4ccccc34)C(=O)NC2=O)c2ccccc21
0	CCCCOc1c(C(=O)c2c(F)cc(C)cc2F)cnc2[nH]ncc12	CCCCc1oc2ccccc2c1C(=O)c1cc(I)c(OCCO)c(I)c1	CCCCc1oc2ccccc2c1C(=O)c1cc(I)c(OCCC)c(I)c1	CCCCc1oc2ccccc2c1C(=O)c1cc(I)c(OCCN)c(I)c1
0	C=CC(=O)Nc1cc2c(Nc3ccc(F)c(Cl)c3)ncnc2cc1OCCCN1CCOCC1	COc1cc2c(Nc3ncc(CC(=O)Nc4cccc(F)c4)s3)ncnc2cc1OCCCN1CCC(CO)CC1	COc1cc2ncnc(Nc3cccc(Cl)c3F)c2cc1CN1CCOCC1	CN(C)C/C=C/C(=O)N1CCOc2cc3ncnc(Nc4ccc(F)c(Cl)c4)c3cc21
1	Cc1nn(Cc2ccccc2Cl)c(C)c1CN(C)CC(O)COc1ccc(Cl)cc1	OC(COc1ccc(Cl)cc1)CN1CCN(Cc2ccc(Cl)cc2)CC1	O[C@H](COc1ccc(Cl)cc1)CN1CCN(Cc2ccc(Cl)cc2)CC1	O[C@H](COc1ccc(Cl)cc1)CN1CCN(Cc2c(F)cccc2Cl)CC1
0	CCc1cnn2c(NCc3ccc[n+]([O-])c3)cc(N3CCCC[C@H]3CCO)nc12	CC(=O)Nc1ccc2c(c1)N(c1cc(NC3CC3)n3ncc(C#N)c3n1)CC2	[O-][n+]1cccc(CC(c2ccc(OC(F)F)c(OC3CC3)c2)c2cnc(C(O)(C(F)(F)F)C(F)(F)F)s2)c1	CC(C)(O)c1ccc(C(Cc2ccc[n+]([O-])c2)c2ccc(OC(F)F)c(OC3CC3)c2)cn1
0	Cn1cc(-c2[nH]c3cc(NC(=O)[C@H](N)C4CCCCC4)cc4c(=O)[nH]ncc2c34)cn1	Cn1cc(-c2ccc3c(c2)[nH]c2c(C(N)=O)cnc(N[C@H](C4CC4)C(F)(F)F)c23)cn1	Cn1cc(-c2ccc3c(c2)[nH]c2c(C(N)=O)cnc(NC(C4CC4)C4CC4)c23)cn1	Cn1cc(-c2ccc3c(c2)[nH]c2c(C(N)=O)ccc(NC4CCCCC4)c23)cn1
0	Nc1ccc(-c2ccc3ncc4ccc(=O)n(-c5cccc(C(F)(F)F)c5)c4c3c2)cn1	Nc1cc2c(ccc(=O)n2-c2c(F)cccc2F)c(-c2ccc(F)cc2F)n1	Nc1cccc(C(Cc2cccnc2-c2cccc(C(F)(F)F)c2)c2cccnc2)n1	O=C1N(CCN2Cc3ccccc3C2)CCN1c1cccc(C(F)(F)F)c1
0	COCCOc1ccc2c(c1)ncn2-c1ccc2cccc(N3CCC(N)CC3)c2n1	O=C(O)/C=C/c1ccc2cccc(N3CCN(CCc4ccc(OCCCN5CCCCCC5)cc4)CC3)c2n1	c1cnc2c(N3CCN(CCCCc4ccc(OCCCN5CCCCCC5)cc4)CC3)cccc2c1	COCCOc1ccn2c(-c3ccc4cccc(O[C@@H]5CCNC[C@H]5F)c4n3)cnc2c1
0	Cc1c(-c2ccc(O)cc2)n(Cc2ccc(OCCN3CCCCCC3)cc2)c2ccc(O)cc12	O=c1c2ccccc2nc(-c2ccc(OCCCN3CCCCC3)cc2)n1Cc1ccccc1	Cc1ccc(CC2(O)CCN(CCOc3ccc(O)cc3)CC2)cc1	O=C(c1ccc(OCCN2CCCCC2)cc1)c1c(-c2ccc(O)cc2)sc2cc(O)ccc12
0	O=C(c1cncc(Br)c1)N1CCC(N2CCCC2)CC1	O=C(c1ccc(OC2CC(N3CCCCC3)C2)cc1)N1CCCCC1	O=C(c1ccc(OC2CC(N3CCCCC3)C2)cc1)N1CCC(O)CC1	N#Cc1ccc(Cn2cncc2CNC2CCN(C(=O)c3cncc(Br)c3)C2)cc1
0	CCOc1cc2ncc(C#N)c(Nc3ccc(OCc4ccccn4)c(Cl)c3)c2cc1NC(=O)C=CCN(C)C	CC(Oc1cccc2ncnc(Nc3ccc(OCc4ccccn4)c(Cl)c3)c12)C(=O)N(C)CCO	C[C@@H](Oc1cccc2ncnc(Nc3ccc(OCc4ccccn4)c(Cl)c3)c12)C(=O)N(C)CCO	C[C@@H](Oc1cccc2ncnc(Nc3ccc(OCc4ccccn4)c(Cl)c3)c12)C(=O)N(C)C
0	COc1cc(Nc2nc3ccccc3nc2NS(=O)(=O)c2ccc(NC(=O)c3ccc(C)c(OC)c3)cc2)cc(OC)c1	CC(=O)Nc1ccc(S(=O)(=O)Nc2ccccc2C(=O)c2ccc(F)cc2)cc1	COc1ccc(S(=O)(=O)Nc2c(C)cc(C)cc2C)cc1	COc1ccccc1C(=O)Nc1cccc(NC(=O)c2cccc(C)c2)c1
0	CS(=O)(=O)c1ccc(C(=O)Nc2ccc(Cl)c(-c3ccccn3)c2)c(Cl)c1	C[C@@H]1CC[C@H]2[C@@H](C)[C@@H](CC(=O)Nc3ccc(Cl)c(-c4ccccn4)c3)O[C@@H]3O[C@@]4(C)CC[C@@H]1[C@@]23OO4	C[C@@H]1CC[C@@H]([C@@H](C)C(=O)Nc2ccc(Cl)c(-c3ccccn3)c2)c2nc(CN3CCOCC3)ccc21	Cc1ccc2c(n1)[C@H]([C@@H](C)C(=O)Nc1ccc(Cl)c(-c3ccccn3)c1)CC[C@H]2C
0	CNC(=O)c1cc(Oc2ccc(NC(=O)Nc3cc(C(C)(C)C)nn3-c3ccc4ncccc4c3)c(F)c2)ccn1	CNC(=O)c1cc(Oc2ccc3nc(NC(=O)c4cc(C(F)(F)F)cc(C(F)(F)F)c4)sc3c2)ccn1	CNC(=O)c1cc(Oc2ccc3nc(NC(=O)Nc4cc(C(F)(F)F)cc(C(F)(F)F)c4)sc3c2)ccn1	CNC(=O)c1cc(Oc2ccc3nc(NC(=O)Nc4ccc(Cl)cc4Cl)sc3c2)ccn1
0	C[C@H]1COC2=C1C(=O)C(=O)c1c2ccc2c1CCCC2(C)C	CC(=O)NCCc1ccccc1-c1ccc([C@H]2CNCC[C@]23OC(=O)c2cc(F)c(F)cc23)c(C)c1	CC(=O)NCCc1ccccc1-c1ccc([C@H]2CNCC[C@@]23OC(=O)c2cc(F)c(F)cc23)c(C)c1	Cc1coc2c1C(=O)C(=O)c1c-2ccc2c1CCCC2(C)C
0	CC[C@@H]1C(=O)N(C)c2cnc(Nc3ccc(C(=O)NC4CCN(C)CC4)cc3OC)nc2N1C1CCCC1	CNC(=O)c1ccccc1Nc1nc(Nc2ccc3c(c2OC)CCC[C@H](N2CCN(CCO)CC2)C3)ncc1Cl	CNC(=O)c1ccccc1Nc1nc(Nc2ccc3c(c2OC)CCCC(N2CCN(CCO)CC2)C3)ncc1Cl	COc1cc(N2CCN(C(C)=O)CC2)ccc1Nc1ncc(Cl)c(Nc2ccc(N3CCN(C(C)=O)CC3)cc2OC)n1
0	Nc1nc(Nc2ccc(S(N)(=O)=O)cc2)nn1C(=O)c1c(F)cccc1F	Cc1ncc(-c2nc(Nc3ccc(C(=O)N(C)C)cc3)ncc2F)n1C(C)C	CNC(=O)c1ccc(Nc2ncc(F)c(-c3cnc(C)n3C(C)C)n2)cc1	Cc1ncc(-c2nc(Nc3ccc(C(N)=O)cc3)ncc2F)n1C(C)C
0	O=C1NC(=O)C(=Cc2ccc3nccc(-c4ccncc4)c3c2)S1	N[C@@H]1CCCN(c2c(/C=C3\SC(=O)NC3=O)cccc2-c2ccccc2)C1	NC1CCCN(c2c(/C=C3\SC(=O)NC3=O)cccc2-c2ccncc2)C1	N[C@@H]1CCCN(c2c(/C=C3\SC(=O)NC3=O)cccc2-c2ccncc2)C1
0	NS(=O)(=O)OC[C@@H]1C[C@@H](n2ccc3c(N[C@H]4CCc5ccccc54)ncnc32)C[C@@H]1O	Cc1ccccc1C1CCN(C[C@@H]2CCc3cccnc3[C@@H](O)C2)CC1	Cc1ccccc1C1CCN(CC2CCc3cccnc3C(O)C2)CC1	Cc1ccccc1C1CCN(C[C@H]2CCc3cccnc3[C@@H](O)C2)CC1
0	C[C@]1(c2nc3c(C(N)=O)cccc3[nH]2)CCCN1	CCCC1(C(=O)c2ccc3[nH]ncc3c2)CCCN1	CCCCC1(C(=O)c2ccc3[nH]ncc3c2)CCCN1	Cc1cc(NCc2c(C)cccc2C)c2cccc(C(N)=O)c2n1
0	Cc1cccc(C=NNc2cc(N3CCOCC3)nc(OCCc3ccccn3)n2)c1	CS(=O)(=O)Cc1cc(N2CCOCC2)nc(-c2cccc3[nH]ccc23)n1	Cc1cccc(N2CCN(CCCCCCN3CCN(c4ccccn4)CC3)CC2)c1	O=S(=O)(Cc1cc(N2CCOCC2)nc(-c2ccccn2)n1)c1ccccc1
0	CC(C)(N)c1ccc(-c2nc3ccccc3nc2-c2ccccc2)cc1	CC(C)(C)c1nnc2ccc(-c3ocnc3-c3ccccc3)cn12	CC(C)(N)c1nc(-c2ccc(Cl)cc2)c[nH]1	CC(C)(N)c1nc(-c2ccccc2)c[nH]1
0	Cc1cc(C(C)Nc2ccccc2)c2nc(N3CCOCC3)cc(=O)n2c1	CS(=O)(=O)Cc1cc(N2CCOCC2)nc(-c2ccc(NS(C)(=O)=O)cc2)n1	Cc1cnc(Nc2cc(N3CCOCC3)nc(N[C@@H](C)c3ncc(F)cn3)n2)s1	Cc1cnc(Nc2cc(N3CCOCC3)nc(N[C@@H](C)c3ccc(F)cn3)n2)s1
0	CCOC(=O)[C@H]1O[C@@H]1C(=O)N[C@@H](CC(C)C)C(=O)NCCC(C)C	CCOC[C@@H](CC(C)C)NC(=O)[C@@H]1CNC[C@H](C(=O)N(c2ccc(C(C)C)cn2)C2CC2)[C@@H]1O	CCOC[C@@H](CC(C)C)NC(=O)[C@@H]1CNC[C@H](C(=O)N(c2ccc(C(C)C)cn2)C2CC2)C1	CC(C)CCNC(=O)c1ccc(Cc2nc(C(=O)[C@H](CCCCN)NC(=O)OCc3ccccc3)no2)cc1
0	C[C@]12CCC3[C@@H](CC[C@H]4NC(=O)C=C[C@]34C)[C@@H]1CC[C@@H]2C(=O)Nc1cc(C(F)(F)F)ccc1C(F)(F)F	CC1CC2C3CCC4N(C)C(=O)C=CC4(C)C3CCC2(C)C1O	CN1C(=O)C=CC2(C)C3CCC4(C)C(O)C(Cc5cccc(F)c5)CC4C3CCC12	CN1C(=O)C=CC2(C)C3CCC4(C)C(O)CCC4C3CCC12
0	FC(F)(F)c1ccc(Nc2nc3cc(Oc4ccnc(-c5nc(C(F)(F)F)c[nH]5)c4)ccc3[nH]2)cc1	Nc1ccnc(Nc2ccc(Oc3ccc(OC(F)(F)F)cc3)cc2)n1	Nc1cncc(Nc2ccc(Oc3ccc(C(F)(F)F)cc3)cc2)n1	Nc1ccnc(Nc2ccc(Oc3ccc(C(F)(F)F)cc3)cc2)n1
0	O=C(NOCC1CC1)c1ccc(F)c(F)c1Nc1ccc(I)cc1Cl	O=C(NOCCO)c1ncc2cncn2c1Nc1ccc(I)cc1F	O=C(NOCCO)c1ccc2cncn2c1Nc1ccc(I)cc1F	O=C(NOCCO)c1ccn2cncc2c1Nc1ccc(I)cc1F
1	COc1cccc2c1CCCC2CCCN1CCN(C2CCCCC2)CC1	COc1ccc(C2CCN(CCC3CCOc4ccccc43)CC2)cc1OC	COc1cccc2c1OC(c1ccc(OCCCN3CCCCC3)cc1)C(C)S2(=O)=O	COc1ccccc1-c1ccc(OCCCN2CCCCC2)cc1
0	OC[C@H]1O[C@@H](OCCc2ccc(O)cc2)[C@H](O)[C@@H](O)[C@@H]1O	Cc1ccc(CCOCc2cccc(COCCc3ccc(C)cc3)[n+]2C)cc1	COc1ccc(CCO[C@@H]2CCCC[C@H]2N2CC[C@@H](O)C2)cc1OC	COc1ccc(CCO[C@@H]2CCCC[C@@H]2N2CC[C@@H](O)C2)cc1OC
0	COc1cccc2cc(-c3nc(C4CCC(C(=O)O)CC4)n4ncnc(N)c34)[nH]c12	Nc1nccn2c([C@@H]3CCC[C@H](C(=O)O)C3)nc(-c3ccc(C(=O)Nc4cc(C(F)(F)F)ccn4)cc3)c12	COc1cccc2[nH]c(-c3nc(N[C@@H]4CCOC[C@@H]4N)cnc3C(N)=O)cc12	COc1cc(Oc2ccccc2)ccc1-c1nc([C@H]2C[C@@](C)(O)C2)n2ccnc(N)c12
1	COc1ccc(CCN2CCN(CCCc3ccccc3)CC2)cc1OC	Fc1ccc(C(OCCN2CCN(CCCc3ccccc3)CC2)c2ccc(F)cc2)cc1	COc1ccc(C(=O)C2CCN(CCCc3ccccc3)CC2)cc1	c1ccc(CCCN2CCC(Cc3ccccc3)CC2)cc1
0	Cc1cn(-c2cc(NC(=O)c3ccc(C)c(Nc4nccc(-c5cccnc5)n4)c3)cc(C(F)(F)F)c2)cn1	Cc1ccc(-c2ncn(-c3ccc(Nc4nccc(-c5cccc(N6CCOCC6)c5)n4)cc3)n2)cn1	Nc1ccccc1NC(=O)c1ccc(CNc2nccc(-c3cccnc3)n2)cc1	Cc1ccc(NC(=O)c2ccc(CN3CCN(C)CC3)cc2)cc1Nc1nccc(-c2cccnc2)n1
0	Cc1nc(N)sc1-c1ccnc(Nc2ccc(N3CCOCC3)cc2)n1	Cc1ncc(-c2ccnc(Nc3ccc(N4CCN(S(C)(=O)=O)CC4)cc3)n2)n1C(C)C	Cc1ccc(-c2ncn(-c3ccc(Nc4nccc(-c5cccc(N6CCOCC6)c5)n4)cc3)n2)cn1	Cc1nc(NC2CCCC2)sc1-c1ccnc(Nc2ccc(N3CCOCC3)cn2)n1
0	C[C@](O)(COc1ccc(C#N)cc1)C(=O)Nc1ccc(C#N)c(C(F)(F)F)c1	CN1CCN(CCCN(C(=O)Nc2ccc(F)c(C(F)(F)F)c2)[C@@H]2CC[C@]3(c4ccc(C#N)cc4)C[C@H]23)CC1	CN1CCN(CCCN(C(=O)Nc2ccc(F)c(C(F)(F)F)c2)[C@@H]2C[C@@H](c3ccc(C#N)cc3)[C@@H]3C[C@H]32)CC1	C[C@](O)(COc1ccc(F)cc1)C(=O)N1CCc2c(C#N)cccc21
0	Oc1cc(-c2nc(-c3ccccc3)[nH]c2-c2ccncc2)ccc1Cl	O=c1[nH]c2cccc(Cl)c2cc1O	O=C(Nc1cccc(-c2nc3ccccc3[nH]2)c1)c1cc(Cl)cc(Cl)c1	CSc1nc(-c2ccc(F)cc2)c(-c2ccnc(Nc3ccccc3)c2)[nH]1
1	CC(C)C(=O)Oc1ccc(CO)cc1[C@H](CCN(C(C)C)C(C)C)c1ccccc1	CC(C)N(CCOc1ccc(-n2ccc(OCc3ccccc3)cc2=O)cc1)C(C)C	Cc1ccc(O)c([C@H](CCN(C(C)C)C(C)C)c2ccccc2)c1	Cc1ccc(O)c([C@@H](CCN(C(C)C)C(C)C)c2ccccc2)c1
0	CCP(CC)(CC)=[Au]S[C@@H]1O[C@H](COC(C)=O)[C@@H](OC(C)=O)[C@H](OC(C)=O)[C@H]1OC(C)=O	CC[C@@H](C)C(=O)O[C@@H]1C[C@@H](C)C=C2C=C[C@@H](C)[C@@H](CC[C@@H]3C[C@@H](O)CC(=O)O3)[C@H]21	CC(=O)OCOC(=O)CN(CC(=O)O)c1ccccc1OCCOc1ccccc1N(CC(=O)O)CC(=O)O	C=C1CC23CC4[C@H]5C67C[C@@H](OC(C)=O)C[C@@]5(C)CN4C6[C@@]2(O)C(OC(C)=O)[C@H]1[C@@H](OC(C)=O)C73
0	Cc1ccc(C(=O)Nc2ccc(CN3CCN(C)CC3)c(C(F)(F)F)c2)cc1C#Cc1cnc2cccnn12	COc1cc(OC)cc(C(=O)NCC2(C#N)CCN(Cc3ccccc3C(F)(F)F)CC2)c1	Cn1nccc1-c1cc(NC(=O)c2cccc(C(F)(F)F)c2)ccc1OCCN1CCOCC1	Cc1ccc(NC(=O)c2ccc(CN3CCN(C)CC3)cc2)cc1Nc1nccc(-c2cccnc2)n1
0	C1=C2CCCN[C@H]2[C@@H]2C[C@H]1[C@H]1CCCCN1C2	COc1ccc(CCO[C@@H]2CCCC[C@H]2N2CC[C@@H](O)C2)cc1OC	COc1ccc(CCO[C@@H]2CCCC[C@@H]2N2CC[C@@H](O)C2)cc1OC	O=C1CCC[C@H]2[C@@H]3CCCN4CCC[C@H](CN12)[C@H]34
0	CCn1nnc2c(N3CCOCC3)nc(-c3ccc(NC(=O)Nc4ccc(C(=O)N5CCN(C)CC5)cc4)cc3)nc21	CCNC(=O)Nc1ccc(-c2nc3c(c(N4CCOC[C@@H]4C)n2)CCN(C2COC2)C3)cc1	CS(=O)(=O)Cc1cc(N2CCOCC2)nc(-c2ccc(NC(=O)Nc3ccc(F)cc3)cc2)n1	CC(C)N1CCN(C(=O)c2ccc(NC(=O)Nc3ccc(-c4nc(C5CCOCC5)nc(N5C6CCC5COC6)n4)cc3)cc2)CC1
0	O=C(Nc1nc2ccc(NC(=O)C3C4CC5CC(C4)CC3C5)cc2s1)c1ccccc1	Cc1ccc2c(N3CCN(CCc4cccc(NC(=O)c5ccccc5)c4)CC3)cccc2n1	CNC(=O)c1cc(Oc2ccc3nc(NC(=O)Nc4ccc(Cl)c(Cl)c4)sc3c2)ccn1	CNC(=O)c1cc(Oc2ccc3nc(NC(=O)c4cc(C(F)(F)F)cc(C(F)(F)F)c4)sc3c2)ccn1
0	Cc1c(C(=O)Nc2ccc(N3C[C@H](C)O[C@H](C)C3)nc2)cccc1-c1ccc(OC(F)(F)F)cc1	Cc1cccc(NC(=O)c2ccc(-c3ccc(OC(F)(F)F)cc3)o2)c1	CN[C@H]1CCN(c2ccc(NC(=O)c3ccc(-c4ccccc4)cc3)cn2)C1	CNC1CCN(c2ccc(NC(=O)c3ccc(-c4ccccc4)cc3)cn2)C1
0	COc1cc2ncnc(Nc3ccc(F)c(Cl)c3)c2cc1NC(=O)C=CCN1CCCCC1	COc1cc2c(Nc3ccc(Br)cc3F)ncnc2cc1OCC1CCN(C(=O)CN(C)C)CC1	COc1cc2ncnc(Nc3cccc(Cl)c3F)c2cc1CN1CCOCC1	CN(C)C/C=C/C(=O)N1CCOc2cc3ncnc(Nc4ccc(F)c(Cl)c4)c3cc21
0	CC(C)(C)c1nc2c3cc[nH]c(=O)c3c3cc(F)ccc3c2[nH]1	CC(C)[C@@H](Nc1nc2cc[nH]c(=O)c2c2cnccc12)C(F)(F)F	CC(C)[C@@H](Nc1nc2cc[nH]c(=O)c2c2cc(F)ccc12)C(F)(F)F	CC(C)C(Nc1nc2cc[nH]c(=O)c2c2cc(F)ccc12)C(F)(F)F
0	CN(CC(=O)N(Cc1ccc(C2CCCCC2)cc1)c1ccc(C(=O)O)c(O)c1)S(=O)(=O)c1c(F)c(F)c(F)c(F)c1F	O=C(CCc1ccccc1)NC1CCC(c2ccc(O)c(F)c2)CC1	O=C(CCc1ccccc1)N[C@H]1CC[C@H](c2ccc(O)c(F)c2)CC1	CN(C)c1ccc(C(=O)N(CC(=O)NC2CCCCC2)Cc2ccc(C(=O)NO)cc2)cc1
0	N#CC(=C(N)Sc1ccc(N)cc1)c1ccccc1C(F)(F)F	O=C(c1ccccc1C(F)(F)F)N(c1ccccc1)C1CCNC1	O=C(c1ccccc1C(F)(F)F)N(C1CCC1)[C@H]1CCNC1	O=C(c1ccccc1C(F)(F)F)N(C1CCC1)C1CCNC1
0	O=C1NC(=O)C(=Cc2ccc3nccnc3c2)S1	NC1CCCN(c2ccccc2/C=C2/SC(=O)NC2=O)C1	N[C@@H]1CCCN(c2ccccc2/C=C2\SC(=O)NC2=O)C1	O=C1NC(=O)/C(=C\c2ccccc2OCc2nnc(-c3ccccc3)o2)S1
0	COc1cc2[nH]c(C)c(CCN3CCN(c4ccccc4)CC3)c2cc1OC	COc1cccc(N2CCN(CCCCCCN3CCN(c4cccc(OC)c4)CC3)CC2)c1	c1ccc(N2CCN(CCCCCCN3CCN(c4ccccc4)CC3)CC2)cc1	Cc1cccc(N2CCN(CCCCCCN3CCN(c4ccccc4)CC3)CC2)c1
0	Oc1ccc(-c2ccc(-c3cc(Nc4cccc(CNC5CC5)c4)[nH]n3)cc2)c(O)c1	COc1cc(F)ccc1-c1cncc(CNC2CCCC2)c1	COc1cc(F)ccc1-c1cc(CNC2CCCC2)ccn1	COc1cc(F)ccc1-c1cccc(CNC2CCCC2)c1
0	COc1ccc2c(Oc3ccc(NC(=O)c4c(C)n(CC(C)(C)O)n(-c5ccccc5)c4=O)nc3)ccnc2c1	COc1ccc2c(-c3cnn(-c4ccccc4)c3)ccnc2c1	COc1ccc2c(Oc3ccc(CC(=O)Nc4cn(C)nc4C)c(OC)c3)ccnc2c1.O=S(=O)(O)O	COc1ccc2c(Oc3ccc(CC(=O)Nc4cn(C)nc4C)c(OC)c3)ccnc2c1
0	COc1cc(C)c(Sc2cnc(NC(=O)c3ccc(CNC(C)C(C)(C)C)cc3)s2)cc1C(=O)N1CCN(C(C)=O)CC1	COC[C@H](C)Oc1cc(Oc2ccc(C(=O)N3CCC3)cc2)cc(C(=O)Nc2cnc(C)cn2)c1	C[C@@H](CO)Oc1cc(Oc2ccc(C(=O)N3CCC3)cc2)cc(C(=O)Nc2nccs2)c1	CC(=O)N1CCN(Cc2ccnc(Nc3ncc(-c4ccccc4)s3)c2)CC1
0	CCN(CC)CCNC(=O)c1c(C)[nH]c(C=C2C(=O)Nc3ccc(F)cc32)c1C	COc1ccc(C(=O)NC(=O)Nc2ccc3c(c2)NC(=O)/C3=C\c2[nH]c(C)c(C(=O)NCCN3CCCC3)c2C)c(F)c1	Cc1[nH]c(/C=C2\C(=O)Nc3ccc(F)cc32)c(C)c1NC(=O)[C@H]1CCCN1.Cl	Cc1[nH]c(/C=C2\C(=O)Nc3ccc(F)cc32)c(C)c1NC(=O)CCN1CCN(C)CC1
0	Cc1ccc(NC(=O)Nc2cc(C(F)(F)F)ccc2F)cc1Nc1ccc2c(c1)NC(=O)C2=Cc1ccc[nH]1	O=C(Nc1cccc(C(F)(F)F)c1)Nc1ccc(Br)cc1-c1nnn[nH]1	COc1ccc(C(=O)NC(=O)Nc2ccc3c(c2)NC(=O)/C3=C\c2[nH]c(C)c(C(=O)NCCN3CCCC3)c2C)c(F)c1	O=C1Nc2cc(NC(=O)c3c[nH]cc(-c4ccccc4F)c3=O)ccc2/C1=C/c1ccc[nH]1
0	O=C1NC(=O)C(=Cc2ccc(-c3ccc(F)cc3O)o2)S1	NC1CCCN(c2ccccc2/C=C2/SC(=O)NC2=O)C1	N[C@@H]1CCCN(c2ccccc2/C=C2\SC(=O)NC2=O)C1	O=C1NC(=O)/C(=C\c2ccccc2OCc2nnc(-c3ccccc3)o2)S1
0	CC(C)NC[C@@H](C(=O)N1CCN(c2ncnc3c2[C@H](C)C[C@H]3O)CC1)c1ccc(Cl)cc1	C[C@H](NC(=O)C1(N)CCN(c2ncnc3[nH]ccc23)CC1)c1ccc(Cl)cc1	CC(NC(=O)C1(N)CCN(c2ncnc3[nH]ccc23)CC1)c1ccc(Cl)cc1	C[C@@H](NC(=O)C1(N)CCN(c2ncnc3[nH]ccc23)CC1)c1ccc(Cl)cc1
0	CC1(O)CC(c2nc(-c3ccc4ccc(-c5ccccc5)nc4c3)c3c(N)nccn23)C1	Nc1nccn2c([C@@H]3CCC[C@H](C(=O)O)C3)nc(-c3ccc(C(=O)Nc4cc(C(F)(F)F)ccn4)cc3)c12	CC1(C(=O)N2CC(c3nc(-c4ccc(C(=O)Nc5cc(C(F)(F)F)ccn5)cc4)c4c(N)nccn34)C2)COC1	COc1cc(Oc2ccccc2)ccc1-c1nc([C@H]2C[C@@](C)(O)C2)n2ccnc(N)c12
0	Cc1cc(SCc2sc(-c3ccc(C(F)(F)F)c(F)c3)nc2C)ccc1OCC(=O)O	Cc1n[nH]c(C)c1[C@H](C)NC(=O)COc1cc(C(F)(F)F)c2c(-c3ccccc3)nn(C)c2n1	O=C(O)CCc1cc2cc(-c3cc(OC(F)(F)F)ccc3F)ccc2o1	Cc1ccc(OC(=O)N(CC(=O)O)Cc2cccc(OCc3sc(-c4ccc(Cl)cc4)nc3C)c2)cc1
0	CCCCCN(CCC12CC3CC(CC(C3)C1)C2)C(=O)NCCCc1ccncc1	CCCCCCCN(CC)CCCCc1ccc(N)cc1	CCCCCCCN(CC)CCCCc1ccccc1	CCCCCCCN(CC)CCCCc1ccc(NC=O)cc1
1	c1ccc2c(CCNc3ccc(Nc4ccncc4)cc3)c[nH]c2c1	CCCCOc1ccc(S(=O)(=O)NCCc2c[nH]c3ccccc23)cc1	O=C(C=Cc1ccc(CNCCc2c[nH]c3ccccc23)cc1)NO	c1ccc(COc2ccc(CCNc3ccncc3)cc2)cc1
0	CCn1c(-c2nonc2N)nc2cnc(Oc3cccc(NC(=O)c4ccc(OCCN5CCOCC5)cc4)c3)cc21	Cn1nccc1-c1cc(NC(=O)c2ccc(F)cc2F)ccc1OCCN1CCOCC1	Cn1nccc1-c1cc(NC(=O)c2cccc(C(F)(F)F)c2)ccc1OCCN1CCOCC1	COc1cccc(C(=O)Nc2ccc(OCCN3CCOCC3)c(-c3ccnn3C)c2)c1
0	CC(C)c1cc(C(=O)N2Cc3ccc(CN4CCN(C)CC4)cc3C2)c(O)cc1O	CN(C)Cc1ccc2c(c1)CCN(C(=O)c1cc3cc(Cl)ccc3n1C)C2	CC(=O)N1CCN(Cc2ccc3c(c2)CC[C@H](N2CCN(CCc4ccc(F)cc4)CC2=O)C3)CC1	CC(=O)N1CCN(Cc2ccc3c(c2)CCC(N2CCN(CCc4ccc(F)cc4)CC2=O)C3)CC1
0	NCc1c[nH]c(=S)n1[C@H]1CCc2c(F)cc(F)cc2C1	CCN(CC)Cc1ccc2c(c1)CC[C@H](N1CCN(CCc3ccc(F)cc3)CC1=O)C2	O=C1CN(CCc2ccc(F)cc2)CCN1[C@H]1CCc2cc(CN3CCCCC3)ccc2C1	NCCc1c[nH]c(=S)n1[C@H]1COc2c(F)cc(F)cc2C1
0	C[C@H](c1ccc(F)cc1CCCC(=O)O)N(c1cc(F)ccc1F)S(=O)(=O)c1ccc(Cl)cc1	CN(CCCC(=O)O)C(=N)c1ccc(C(=O)Nc2ccc(Cl)cc2C(=O)Nc2ccc(Cl)cn2)cc1	O=S(=O)(c1ccc(Cl)cc1)C1(F)CCN(CCc2ccc(F)cc2F)CC1	O=S(=O)(c1ccc(Cl)cc1)C1CCN(CCc2ccc(F)cc2F)CC1
1	Cc1cnc(Nc2ccc(OCCN3CCCC3)cc2)nc1Nc1cccc(S(=O)(=O)NC(C)(C)C)c1	O=C(Nc1ccc(C(F)(F)F)cc1)NS(=O)(=O)c1ccc(OCCN2CCCC2)cc1	O=C(Nc1ccccc1)NS(=O)(=O)c1ccc(OCCN2CCCCC2)cc1	O=C(Nc1ccccc1)NS(=O)(=O)c1ccc(OCCN2CCCC2)cc1
0	CCN(CC)CCCCNc1ncc2cc(-c3cc(OC)cc(OC)c3)c(NC(=O)NC(C)(C)C)nc2n1	CCN(CC)CCCNc1nnc(-c2ccc(NC(=O)c3ccccc3F)cc2)o1	CNc1nc(NCCCN(C)C)c2sc(-c3ccc(OC)nc3)cc2n1	CCN(CC)CCCCNc1nnc(-c2ccc(NC(=O)c3ccccc3F)cc2)o1
0	CCC(=O)NC[C@H](Cc1ccc(OCCc2nc(-c3ccccc3)oc2C)cc1)NC(C)=CC(=O)c1ccc(C(F)(F)F)cc1	Cc1oc(-c2ccccc2)nc1CCOc1cccc(C[C@@H]2C(=O)N(c3ccc(C(C)(C)C)cc3)[C@@H]2C(=O)O)c1	COc1ccc(N2C(=O)[C@@H](Cc3ccc(OCCc4nc(-c5ccccc5)oc4C)cc3)[C@H]2C(=O)O)cc1	Cc1oc(-c2ccccc2)nc1CCOc1ccc(C[C@@H]2C(=O)N(c3ccc(C(C)(C)C)cc3)[C@@H]2C(=O)O)cc1
0	O=C(NCc1ccccc1)c1csc(Nc2ccncn2)n1	O=C(NCc1cccc(C(=O)NCc2ccccc2)c1)c1ccc(O)cc1	O=C(OCc1ccccc1)N1CCC(CNc2ccncn2)CC1	N#Cc1cnc(Nc2ccncn2)s1
0	Cn1c(=O)c(F)c(Nc2ccc(I)cc2F)c2c(=O)n(C[C@@H](O)CO)cnc21	O=C(NOCCO)c1ccn2cncc2c1Nc1ccc(I)cc1F	C[C@H](O)CONC(=O)c1ncc2cncn2c1Nc1ccc(I)cc1F	C[C@H](CO)CONC(=O)c1ncc2cncn2c1Nc1ccc(I)cc1F
0	COc1cc2c(cc1OC)CN(CCc1ccc(NC(=O)c3cccc4c(=O)c5cccc(OC)c5[nH]c34)cc1)CC2	COc1cc(CCN2CCN(CCc3ccc4c(c3)COC4=O)CC2)ccc1C#N	Cc1[nH]c2ccccc2c1CCN1CCc2ccc(/C=C/C(=O)NO)cc2C1	Cc1[nH]c2ccccc2c1CCN1CCc2cc(/C=C/C(=O)NO)ccc2C1
0	Cc1ccc(F)c(NC(=O)Nc2ccc(-c3cccc4[nH]nc(N)c34)cc2)c1	Nc1ncc(-c2cnn(CCO)c2)c2scc(-c3ccc(NC(=O)Nc4cccc(F)c4)cc3)c12	COc1ccc(-c2ccc(NC(=O)Nc3cccc(C(F)(F)F)c3)cc2)c2c(N)noc12	COc1ccc(-c2ccc(NC(=O)Nc3cc(C)ccc3F)cc2)c2c(N)noc12
0	CCOc1ccccc1N=Nc1c(C)[nH]n(-c2nc(-c3ccccc3)cs2)c1=O	N#CC1(NC(=O)[C@@H]2CCCC[C@H]2C(=O)N2CCN(c3nc(-c4ccccc4)cs3)CC2)CC1	CCOC(=O)c1nn(-c2ccccc2)/c(=N/c2nc(-c3ccccc3)cc(-c3ccccc3)c2C#N)s1	Cc1ccc(-n2[nH]c(C)c(N=Nc3cccc(-c4cccc(C(=O)O)c4)c3O)c2=O)cc1C
0	O=C1C(c2c(O)[nH]c3ccccc23)=Nc2ccccc21	NC(=O)C1CCCc2c1[nH]c1ccccc21	O=C1NC(=O)C(c2c[nH]c3ccccc23)=C1c1c[nH]c2ccccc12	O=c1[nH]c2cccc(Cl)c2cc1O
0	C[C@@H]1CCN(C(=O)CC#N)C[C@@H]1N(C)c1ncnc2[nH]ccc12	CN(C)CC[C@H](NC(=O)C1(N)CCN(c2ncnc3[nH]ccc23)CC1)c1ccc(Cl)cc1	CN(C)CCC(NC(=O)C1(N)CCN(c2ncnc3[nH]ccc23)CC1)c1ccc(Cl)cc1	C[C@H]1CN(c2ccc(C#N)cn2)CC[C@H]1Nc1c(C(N)=O)cnc2[nH]ccc12
0	Cn1cc(-c2cnn3c(N)c(Br)c([C@@H]4CCCNC4)nc23)cn1	c1ccc(-c2[nH]c3ccccc3c2[C@H]2CCCNC2)cc1	Cn1cc(-c2cnc(Nc3cnc(C#N)cn3)cc2NC[C@H]2CNCCO2)cn1	Cn1cc(-c2cnc(Nc3cnc(C#N)cn3)cc2NC[C@@H]2CNCCO2)cn1
0	CC1(C)CC(=O)c2c(C(F)(F)F)nn(-c3ccc(C(N)=O)c(NC4CCC(OC(=O)CN)CC4)c3)c2C1	Cc1c2c(n3c1CCCN1CCCCC1CNc1cc-3ccc1C(N)=O)CC(C)(C)CC2=O	Cc1c2c(n3c1CCCN1CCC[C@@H]1CNc1cc-3ccc1C(N)=O)CC(C)(C)CC2=O	Cc1c2c(n3c1CCCN1CCCC1CNc1cc-3ccc1C(N)=O)CC(C)(C)CC2=O
0	CNC(=O)c1ccc2cc(C3(O)CCn4cncc43)ccc2c1	CNC(=O)c1ccc(C2=CC3(CCNCC3)Oc3ccccc32)cc1	CNCc1cc(C(=O)NC)ccc1Oc1ccc(Cl)cc1Cl	CNC(=O)c1ccc2[nH]nc(Cc3ccc4c(cnn4C)c3)c2c1
0	COc1ccc2c(OCc3nnc4ccc(-c5ccccc5)nn34)ccnc2c1	COc1ccc2c(-c3cnn(-c4ccccc4)c3)ccnc2c1	COc1cnc2c(NCc3nnc4ccc(-c5cc(C)ns5)nn34)ccnc2c1	COc1cnc2c(NCc3nnc4ccc(-c5cc(F)cc(F)c5)nn34)ccnc2c1
0	CO[C@@H]1[C@H](N(C)C(=O)c2ccccc2)C[C@H]2O[C@]1(C)n1c3ccccc3c3c4c(c5c6ccccc6n2c5c31)C(=O)NC4	CONC(=O)CCCN(C)C(=O)c1ccc2c(c1)c1c(n2C)CC[C@@H](C2CCOCC2)C1	Cc1nc2ccccc2n1-c1ccc(C(=O)N(C)C2CCN(C(C)C)C2)cc1	Cc1nc2ccccc2n1-c1ccc(C(=O)N(C)[C@@H]2CCN(C(C)C)C2)cc1
0	c1cc(OCCN2CCCCC2)cc(-c2n[nH]c3ccc(-c4nc[nH]n4)cc23)c1	c1csc(-c2ccc(OCCCN3CCCCC3)cc2)c1	c1coc(-c2ccc(OCCCN3CCCCC3)cc2)c1	c1ccc(-c2ccc(OCCCN3CCCCC3)cc2)cc1
0	CCCS(=O)(=O)Nc1ccc(F)c(C(=O)c2c[nH]c3ncc(Cl)cc23)c1F	O=C(O)c1ccccc1Oc1ncc(Cl)cc1NS(=O)(=O)c1ccc(Cl)c(Cl)c1	CC(C)(C)NC(=O)c1c[nH]c2ncc(-c3nn(CCCS(C)(=O)=O)c4cc(F)ccc34)nc12	CCCS(=O)(=O)Nc1ccccc1C(=O)N[C@@H](CC)c1ccccc1
0	CN1CCc2c(c3ccccc3n2Cc2ccc(C(=O)NO)cc2)C1	CN(C)CCCNC(=O)c1ccc(Cn2c(Cc3c(Cl)cccc3Cl)nc3ccccc32)cc1	CCN1CCCC1CNC(=O)c1ccc(Cn2c(Cc3c(Cl)cccc3Cl)nc3ccccc32)cc1	CCc1nc2c(Cc3ccc(C(=O)NO)cc3)cccc2c(=O)n1CCc1ccccc1
0	Cc1cnc(NC(=O)Nc2cc(Br)c(C)cc2OC[C@@H]2CNCCO2)cn1	Cc1cnc(-c2cnc(Nc3cnc(C#N)cn3)cc2NC[C@H]2CNCCO2)s1	CC(C)(O)C#Cc1cnc(Nc2cnc(C#N)cn2)cc1NC[C@@H]1CNCCO1	N#Cc1cnc(Nc2cc(NC[C@H]3CNCCO3)c(Cl)cn2)cn1
0	COc1ncc(-c2ccc3nccc(-c4ccnnc4)c3c2)cc1NS(=O)(=O)c1ccc(F)cc1F	COc1cc(F)ccc1/C=C/c1ccc(S(=O)(=O)c2ccccc2F)cn1	COc1cc(F)ccc1-c1cncc(CNC(=O)c2cnccn2)c1	CNS(=O)(=O)c1ccc(-c2cnc(N)c(-c3ccc(OC)nc3)c2)cc1
0	Cc1cnn(C)c1C(=O)Nc1cc(Nc2ccc3c(C=Cc4ccccn4)n[nH]c3c2)ccc1F	Cc1ccc(NC(=O)c2ccc(CN3CCN(C)CC3)cc2)cc1Nc1nccc(-c2cccnc2)n1	Fc1ccc(Nc2n[nH]c3cc(OC(F)(F)F)cnc23)cc1F	CN1CCN(c2ccccc2CNC(=O)c2ccc(F)c(NC(=O)c3cnc4cc(-c5ccnn5C)ccn34)c2)CC1
0	CCOc1cc2c(c(F)c1OCC)C(=N)N(CC(=O)c1cc(N3CCOCC3)c(OC)c(C(C)(C)C)c1)C2	COc1c(C(C)(C)C)cc(C(=O)N2CCN(CCCCCC(c3ccc(F)cc3)c3ccc(F)cc3)CC2)cc1C(C)(C)C	COc1c(C(C)(C)C)cc(C(=O)N2CCN(C(=O)CCCCC(c3ccc(F)cc3)c3ccc(F)cc3)CC2)cc1C(C)(C)C	CCOc1cc2ncc(C(N)=O)c(Nc3ccc(F)cc3F)c2cc1N1CCOCC1
0	C=CCNC1=C2C[C@@H](C)C[C@H](OC)[C@H](O)[C@@H](C)C=C(C)[C@H](OC(N)=O)[C@@H](OC)C=CC=C(C)C(=O)NC(=CC1=O)C2=O	CC[C@H](C)C(=O)O[C@H]1C[C@@H](C)C=C2C=C[C@H](C)[C@H](CC[C@@H]3C[C@@H](O)CC(=O)O3)[C@H]21	CCC(C)C(=O)OC1CC(C)C=C2C=CC(C)C(CCC3CC(O)CC(=O)O3)C21	CC[C@@H](C)C(=O)O[C@@H]1C[C@@H](C)C=C2C=C[C@@H](C)[C@@H](CC[C@@H]3C[C@@H](O)CC(=O)O3)[C@H]21
0	C=CCNc1c(O)cc2c(O)c1C[C@@H](C)C[C@H](OC)[C@H](O)[C@@H](C)C=C(C)[C@H](OC(N)=O)[C@@H](OC)C=CC=C(C)C(=O)N2	COC(C(N)=O)[C@@]12CC(F)(F)[C@@H](C)[C@H](/C=C/c3ccc(-c4ccccc4C#N)cn3)[C@@H]1[C@@H](C)OC2=O	COc1cccc2c1C(=O)c1c(O)c3c(c(O)c1C2=O)C[C@@](O)(C(=O)CO)C[C@@H]3O[C@H]1C[C@H](N)[C@@H](O)[C@H](C)O1	COc1cccc2c1C(=O)c1c(O)c3c(c(O)c1C2=O)C[C@@](O)(C(=O)CO)C[C@@H]3O[C@H]1C[C@H](N)[C@H](O)[C@H](C)O1
0	CN(C)CCN(C)C(=O)c1ccc(NC(=O)Nc2ccc(-c3nc(N4CCOCC4)c4ccn(CC(F)(F)F)c4n3)cc2)cc1	CC(C)N1CCN(C(=O)c2ccc(NC(=O)Nc3ccc(-c4nc(C5CCOCC5)nc(N5C6CCC5COC6)n4)cc3)cc2)CC1	CCNC(=O)Nc1ccc(-c2nc3c(c(N4CCOC[C@@H]4C)n2)CCN(C(C)C)C3)cc1	CS(=O)(=O)Cc1cc(N2CCOCC2)nc(-c2ccc(NC(=O)Nc3ccc(F)cc3)cc2)n1
0	CC(C=CC(=O)NO)=C[C@@H](C)C(=O)c1ccc(N(C)C)cc1	CN(C)c1ccc(C(=C2C=CC(=[N+](C)C)C=C2)c2ccccc2)cc1	CN(C)c1ccc(C(=O)N(CCCCCC(=O)NO)CC(=O)NCc2ccccc2)cc1	CN(C)c1ccc(C(=O)N(CC(=O)NC2CCCCC2)Cc2ccc(C(=O)NO)cc2)cc1
0	C[C@H]1CN(C(=O)c2cc3c(C(=O)C(=O)N(C)C)cn(C)c3cc2Cl)[C@H](C)CN1Cc1ccc(F)cc1	CN(O)C(=O)c1cc2c(CN3CCCC3C(N)=O)cn(Cc3ccc(F)cc3)c2cn1	CN(C)C(=O)CN1CCC[C@@H](c2nc3ccccc3n2Cc2ccc(F)cc2)C1	C[C@H]1Cn2c(nnc2-c2ccc(F)cc2)CN1C(=O)c1cccc(Cl)c1Cl
0	CCC(=O)N1CCN(c2ccc(-n3c(=O)ccc4cnc5ccc(-c6cnc7ccccc7c6)cc5c43)cc2C(F)(F)F)CC1	CCNC(=O)N1CCN(c2cnc3cc(C(F)(F)F)cc(NCc4cccc([N+](=O)[O-])c4)c3c2)CC1	NCC(=O)N1CCN(c2cnc3cc(C(F)(F)F)cc(NCc4cccc([N+](=O)[O-])c4)c3c2)CC1	O=C(CNc1ccccc1C(F)(F)F)N1CCCN(Cc2nc3ccccc3[nH]2)CC1
0	Cc1ccc(S(=O)(=O)OCC(=O)Nc2ccc(C(=O)O)c(O)c2)cc1	Cc1ccc(S(=O)(=O)N/N=C/c2cn(CC(=O)Nc3ccccc3)c3ccccc23)cc1	Cc1ccc(NC(=O)NS(=O)(=O)c2ccc(OCCCN3CCCCC3)cc2)cc1	Cc1ccc(NC(=O)NS(=O)(=O)c2ccc(OCCCN3CCCC3)cc2)cc1
0	O=C(Nc1ccc(Oc2ccnc3[nH]ccc23)c(F)c1)c1cccn(-c2ccc(F)cc2)c1=O	CCOc1cc(NC(=O)c2ccccc2F)ccc1-c1nnc(NCCCN2CCCCC2)o1	C=CC(=O)Nc1cccc(Oc2nc(Nc3ccc(N4CCN(C)CC4)cc3)nc3[nH]ccc23)c1	Cn1nccc1-c1cc(NC(=O)c2ccc(F)cc2F)ccc1OCCN1CCOCC1
0	COc1cc(-c2nn(C3CCC(N4CCN(C(C)=O)CC4)CC3)c3ncnc(N)c23)ccc1NC(=O)c1cc2ccccc2n1C	C=CC(=O)N1CCC[C@@H](n2nc(-c3cccc(C(=O)NCc4ccc(C(C)(C)C)cc4)c3)c3c(N)ncnc32)C1	C=CC(=O)N1CCC[C@@H](n2nc(-c3cccc(C(=O)Nc4ccc(C(C)C)c(C)c4)c3)c3c(N)ncnc32)C1	C=CC(=O)N1CCC[C@@H](n2nc(-c3cccc(C(=O)Nc4ccc(C(C)C)cc4)c3)c3c(N)ncnc32)C1
0	COc1cc(Nc2ncc3c(n2)-c2ccc(Cl)cc2C(c2c(F)cccc2OC)=NC3)ccc1C(=O)O	Cc1ncc(-c2nc(Nc3ccc(C(=O)N(C)C)c(F)c3)ncc2F)n1C(C)C	Cc1ncc2n1-c1ccc(Cl)cc1C(c1ccccc1F)=NC2	COc1cc(Nc2ncc3c(=O)n(-c4c(Cl)cccc4Cl)ccc3n2)ccc1N1CCN(C)CC1
0	COc1cc2nc(N3CCCN(C)CC3)nc(NC3CCN(Cc4ccccc4)CC3)c2cc1OC	COc1cc2nc(N3CCN(C(=O)[C@H]4COc5ccccc5O4)CC3)nc(N)c2cc1OC	COc1cc2nc(N3CCN(C(=O)C4CCCO4)CC3)nc(N)c2cc1OC	COc1cc2nc(N3CCN(C(=O)[C@@H]4CCCO4)CC3)nc(N)c2cc1OC
0	Cn1cc(C2=C(c3cc(Cl)cc(Cl)c3)C(=O)NC2=O)c2ccccc21	CN(C)CCCn1nc(C2=C(c3cn(-c4cccnc4)c4ccccc34)C(=O)NC2=O)c2ccccc21	O=C1NC(=O)C(c2c[nH]c3ccccc23)=C1c1c[nH]c2ccccc12	CN(C)CCCn1nc(C2=C(c3cn(-c4ccc5ccccc5c4)c4ccccc34)C(=O)NC2=O)c2ccccc21
0	NC(=O)c1c(OCc2c(F)cc(Br)cc2F)nsc1NC(=O)NCCCCN1CCCC1	O=C(Nc1ccc(-c2nnc(NCCCCN3CCCC3)o2)cc1)c1ccccc1F	O=C(NCCCN1CCCCC1)Nc1ccc(S(=O)(=O)Nc2ccccc2C(=O)c2ccccc2)cc1	O=C(NCCCCN1CCCCC1)Nc1ccc(-c2ccc(F)cc2)nc1
0	CCN(CC)Cc1ccc2cc(COC(=O)Nc3ccc(C(=O)NO)cc3)ccc2c1	Nc1ccccc1NC(=O)c1ccc(CNC(=O)OCc2ccccc2)cc1	CCN(CC)CCNC(=O)c1ccc(NS(C)(=O)=O)cc1	CCN(CC)CCNC(=O)c1ccc(NC(C)=O)cc1
0	Cc1ccc2nc(NC(=O)CSc3nc4c(c(=O)n3-c3ccccc3)SCC4)sc2c1	Nc1nc2cc3c(cc2s1)CCN(C(=O)c1ccccc1)CC3	Cc1cc(Cl)nnc1N1CCN(C(=O)Nc2nc3ccc(F)cc3s2)[C@H](C)C1	O=C(CSc1nnc(N2CCOCC2)n1-c1ccccc1)NCc1cccc(NC(=O)C2CC2)c1
0	O=C(O)[C@H](Cc1c[nH]c2ccccc12)N1C(=O)c2ccccc2C1=O	COC(=O)C(Cc1c[nH]c2ccccc12)NS(=O)(=O)c1ccc(OC2CCCC2)cc1	O=C1NC(=O)C(c2c[nH]c3ccccc23)=C1c1c[nH]c2ccccc12	COC(=O)C(Cc1c[nH]c2ccccc12)NS(=O)(=O)c1ccc(Br)cc1
0	C=C1C(=CC=C2CCCC3(C)[C@H]2CC[C@@H]3[C@H](C)C=CC=CC(O)(CC)CC)C[C@@H](O)C[C@@H]1O	COc1ncc(C=C2CC3C4CCC5N(C)C(=O)C=CC5(C)C4CCC3(C)C2O)cn1	CC1(C)[C@@H](O)CC[C@@]2(C)[C@H]1CC[C@]1(C)[C@@H]2C(=O)C=C2[C@@H]3C[C@@](C)(C(=O)O)CC[C@]3(C)CC[C@]21C	CN[C@@H](C)[C@H]1[C@H](O)CC2(C)[C@@H]3CC[C@H]4C(C)(C)[C@@H](NC)CCC45CC35CC[C@]12C
0	C[C@@H](N)c1ccc(C(=O)Nc2ccnc3[nH]ccc23)cc1	CC(NC(=O)C1(N)CCN(c2ncnc3[nH]ccc23)CC1)c1ccc(Cl)cc1	C[C@@H](NC(=O)C1(N)CCN(c2ncnc3[nH]ccc23)CC1)c1ccc(Cl)cc1	CC(NC(=O)C1(N)CCN(c2ncnc3[nH]ccc23)CC1)c1cccnc1
0	C[C@H](NC(=O)c1sccc1OCc1ccc(Cl)cc1)c1ccccc1	O=C(c1ccccc1OCc1csc(-c2ccc(Cl)cc2)n1)N1CCCC1	O=C(O)COCCN1CCN(C(c2ccccc2)c2ccc(Cl)cc2)CC1	O=C(O)COCCN1CCN([C@H](c2ccccc2)c2ccc(Cl)cc2)CC1
0	O=c1[nH]c2ccccc2n1C1CCN(Cc2ccc(-c3nc4cc5nc[nH]c5cc4nc3-c3ccccc3)cc2)CC1	O=c1[nH]c2ccccc2n1C1CCN(CCCOc2ccc(F)cc2)CC1	O=c1[nH]c2ccccc2n1CCCN1CCC(n2c(=O)[nH]c3cc(Cl)ccc32)CC1	O=c1[nH]c2ccccc2n1C1CCN(CCOc2ccccc2)CC1
0	CC(C)n1cnc2c(NCCCCCCNC(=O)OC(C)(C)C)nc(NCCO)nc21	CC(C)(C)OC(=O)N1CCC(C(=O)NCCCNc2nc3ccccc3[nH]2)CC1	CC(C)(C)OC(=O)NCCN1CC2CN(CCNS(=O)(=O)c3ccc(F)cc3)CC(C1)O2	CC[C@H](CO)Nc1nc(NCc2ccccc2)c2ncn(C(C)C)c2n1
0	O=C(Nc1cc2cc[nH]c2cn1)c1ccccc1	CN(C)C(=N)c1ccc(C(=O)Nc2ccc(Cl)cc2C(=O)Nc2ccc(Cl)cn2)cc1	CN(C)C(=N)c1ccc(C(=O)Nc2ccc(Sc3ccccc3)cc2C(=O)Nc2ccc(Cl)cn2)cc1	[H]/N=C(/c1ccc(C(=O)Nc2ccccc2C(=O)Nc2ccc(Cl)cn2)cc1)N(C)C
0	COc1ccc(CC(=O)NC(NC(=Nc2cccc3ccccc23)NC#N)C(C)(C)C)cc1OC	COc1ccc([C@H]2CN(CCc3ccc(OC)c(OC)c3)C[C@@H]2CC(=O)NCc2cccc(Cl)c2)cc1	COc1ccc(C(C)NC(=O)Cc2ccc(C(C)(C)C)cc2)nc1	COc1ccc([C@@H](C)NC(=O)Cc2ccc(C(C)(C)C)cc2)nc1
0	O=C1NC(=O)C(=Cc2ccc3c(c2)OC(F)(F)O3)S1	O=C1NC(=O)/C(=C\c2ccccc2OCc2nnc(-c3ccccc3)o2)S1	NC1CCCN(c2ccccc2/C=C2/SC(=O)NC2=O)C1	N[C@@H]1CCCN(c2ccccc2/C=C2\SC(=O)NC2=O)C1
0	O=C(Cc1ccc(-c2ccc(OCCN3CCOCC3)cc2)cn1)NCc1ccccc1	O=C(Nc1ccccc1)NS(=O)(=O)c1ccc(OCCN2CCCC2)cc1	OC(c1ccccc1)(c1ccccc1)C1CCN(CCCOc2ccc(-c3ccccc3)cc2)CC1	c1ccc(-c2ccc(OCCCN3CCCCC3)cc2)cc1
0	CN(C)CC(C)(C)CNc1nn2c(-c3ccccc3)nnc2cc1C1CCC1	CC(C)(O)[C@H]1CC[C@H](Nc2ccc3ncc(-c4cccc(Cl)c4)n3n2)CC1	CC(C[C@H](NC(=O)C1CCC1)c1ccccc1)N1CCC(c2nnc(CN(C)C)o2)CC1	CC(CC(NC(=O)C1CCC1)c1ccccc1)N1CCC(c2nnc(CN(C)C)o2)CC1
1	O=C(c1ccc(F)c(F)c1Nc1ccc(I)cc1F)N1CC(O)([C@@H]2CCCCN2)C1	O=C(NOCCO)c1ncc2cncn2c1Nc1ccc(I)cc1F	O=C(NOCCO)c1ccc2cncn2c1Nc1ccc(I)cc1F	O=C(NOCCO)c1ccn2cncc2c1Nc1ccc(I)cc1F
0	COC(=O)[C@H](CCCNC(=N)N)NS(=O)(=O)c1ccc(C)cc1	Cc1ccc(NC(=O)NS(=O)(=O)c2ccc(OCCCN3CCCC3)cc2)cc1	COC(=O)C(Cc1c[nH]c2ccccc12)NS(=O)(=O)c1ccc(OC2CCCC2)cc1	COC(=O)C(Cc1c[nH]c2ccccc12)NS(=O)(=O)c1ccc(Br)cc1
0	N#CCNC(=O)c1ccc(-c2ccnc(Nc3ccc(N4CCOCC4)cc3)n2)cc1	Cc1ncc(-c2ccnc(Nc3ccc(N4CCN(C(=O)C(C)O)CC4)cc3)n2)n1C(C)C	Cc1ncc(-c2ccnc(Nc3ccc(N4CCN(C(=O)[C@H](C)O)CC4)cc3)n2)n1C(C)C	Cc1ccc(-c2ncn(-c3ccc(Nc4nccc(-c5cccc(N6CCOCC6)c5)n4)cc3)n2)cn1
0	Cn1c2ccccc2c2c3c(c4c5ccccc5n(CCC#N)c4c21)CNC3=O	Cc1nc[nH]c1CN1CCc2c(c3ccccc3n2C)C1=O	Cc1[nH]cnc1CN1CCc2c(c3ccccc3n2C)C1=O	CC(C)Cn1c2ccc(Nc3ncccn3)cc2c2c3c(c4c(c21)CCc1nn(C)cc1-4)C(=O)NC3
0	CC(C)(C)Cn1c(N)nc2ccc(-c3nc(C(C)(C)C)[nH]c3-c3ccc(F)cc3)nc21	CC(C)(C)Cc1cnc(CC(C)(O)c2ccc(-c3ccc(F)cn3)cc2)[nH]1	CC(C)(C)c1nc(-c2ccc(OC(F)(F)F)cc2)c[nH]1	CC(C)(C)Cc1cnc(C(C)(O)Cc2ccc(-c3ccc(F)cn3)cc2)[nH]1
0	CC(C)(C)c1cc(NC(=O)Nc2ccc(-c3cn4c(n3)sc3cc(OCCN5CCOCC5)ccc34)cc2)no1	CC(C)(C)c1cc(NC(=O)n2ncc3cc(Oc4ncnc5c4CNC5)ccc32)no1	C[C@H]1Cc2c(ncnc2Oc2ccc3c(ccn3C(=O)Nc3cc(C(C)(C)C)on3)c2)CN1	CC(C)(C)c1cc(NC(=O)n2ccc3cc(Oc4ncnc5c4CNC5)ccc32)no1
0	Cc1ccc2c(=O)c3cccc(CC(=O)O)c3oc2c1C	Cc1cccc(CN(C2CCOCC2)C2CCNC2)c1C	CN(C1CCc2c(CC(=O)O)c3cccc(F)c3n2C1)S(=O)(=O)c1ccc(F)cc1	Cc1c(-c2ccccc2)oc2c(C(=O)OCCN3CCCCC3)cccc2c1=O
0	CC#C[C@]1(O)CC[C@H]2[C@@H]3CCC4=CC(=O)CCC4=C3[C@@H](c3ccc(N(C)C)cc3)C[C@@]21C	C[C@]12CC[C@H]3[C@@H](C=CC4=CC(=O)CC[C@@]43C)[C@@H]1CC[C@]2(O)CCC(=O)O	CC12CCC(=O)C=C1C=CC1C2CCC2(C)C1CCC2(O)CCC(=O)O	C=CCC1(O)CCC2C3CCC4=CC(=O)CCC4=C3C(c3ccc(P(=O)(c4ccccc4)c4ccccc4)cc3)C[C@@]21C
0	CCCCCCCCCCCC1=C(O)C(O)=CC(=O)C1=O	CCCCCCc1cccc(CCCCCC)[n+]1C	CCCCCCCCCCCCc1cccc(CCCCCCCCCCCC)[n+]1C	CCCCCCCCc1cccc(CCCCCCCC)n1
0	Cn1cnc(N)c2ncnc1-2	Cc1ccc(OCC#Cc2cc(N)cc(C#CCOc3ccc(C)cc3)n2)cc1	CCCCCCC(C(C)O)n1cnc2c(N)ncnc21	Cn1cnc2c1c(=O)[nH]c(=O)n2C
0	N#CC1(c2ccc(NC(=O)c3cccnc3NCc3ccncc3)cc2)CCCC1	O=C(Nc1ccc(-c2nnc(NCCCCN3CCCC3)o2)cc1)c1ccccc1F	O=C(Nc1ccc(-c2nnc(NCCCN3CCCC3)o2)cc1)c1ccccc1F	O=C(Nc1ccc(-c2nnc(NCCCN3CCC(F)(F)CC3)o2)cc1)c1ccccc1F
0	COc1cc(C(C)C)c(Oc2cnc(NC(CO)CO)nc2N)cc1I	CC[C@H](CO)Nc1nc(NCc2ccccc2)c2ncn(C(C)C)c2n1	COc1cc(C(CO)CO)ccc1Nc1ncc(Cl)c(-c2cnc3ccccn23)n1	COc1cc(Cc2cnc(N)nc2N)cc(OC)c1OC
0	CN1CC[C@@H](c2c(O)cc(O)c3c(=O)cc(-c4ccccc4Cl)oc23)[C@@H](O)C1	COc1ccc(-c2cc(=O)c3c(O)cc(O)cc3o2)cc1	O=C(c1nnc(-c2ccccc2Cl)o1)N1CCC(Oc2ccc(CN3CCCC3)cc2)CC1	CN1CC[C@H](c2c(O)cc(O)c3c(=O)cc(/C=C/c4c(Cl)cccc4Cl)oc23)[C@H](O)C1
0	Cc1c(C)c2c(c(C)c1O)CCC(C)(COc1ccc(CC3SC(=O)NC3=O)cc1)O2	CC1(COc2ccc(OC(F)(F)F)cc2)CCn2cc([N+](=O)[O-])nc2O1	O=C1NC(=O)C(Cc2coc3ccc(Cl)cc3c2=O)S1	CN(CCOc1ccc(CC2SC(=O)NC2=O)cc1)c1ccccn1
0	COc1cc2c(cc1OC)[C@@H]1Cc3ccc(OC)c(OC)c3CN1CC2	CC[C@@H]1CN2CCc3cc(OC)c(OC)cc3[C@H]2C[C@H]1C[C@@H]1NCCc2cc(OC)c(OC)cc21	COc1cc2c(cc1OC)C1Cc3ccc(OC)c(OC)c3C(Cc3ccccc3)N1CC2	COc1cc2c(cc1OC)[C@@H]1Cc3ccc(OC)c(OC)c3[C@@H](Cc3ccccc3)N1CC2
0	O=C(O)CCC1CCC(c2cc(F)ccc2F)(S(=O)(=O)c2ccc(Cl)cc2)CC1	O=C(CCC[NH+]1CCC(O)(c2ccc(Cl)cc2)CC1)c1ccc(F)cc1	O=S(=O)(c1ccc(Cl)cc1)C1CCN(CCc2ccc(F)cc2F)CC1	O=S(=O)(c1ccc(Cl)cc1)C1(F)CCN(CCc2ccc(F)cc2F)CC1
0	C[C@@]12OC(=O)[C@]1([C@@H](O)[C@@H]1C=CCCC1)NC(=O)[C@@H]2CCCl	CC(C)C(=O)N(Cc1ccc(Cl)c(Cl)c1Cl)[C@H]1CCNC1	O=C(c1ccc(C[C@@H]2CC[C@H]([C@H](O)c3ccccc3)N2)cc1)N1CCC2(CCOC2=O)CC1	CC1(C)CC2(CCN(C(=O)c3ccc(C[C@@H]4CC[C@H]([C@H](O)c5ccccc5)N4)cc3)CC2)C(=O)O1
0	CC(C)(C(=O)NCC(F)(F)C(F)(F)F)C(=O)N[C@@H]1C(=O)Nc2ccccc2-c2ccccc21	O=C(NCc1ccc(OC(F)(F)F)cc1)C1c2ccccc2C(=O)N1C1CCC(F)(F)CC1	CC(C)(C)OC(=O)N1CC(N2C(=O)c3ccccc3C2C(=O)NCc2ccc(OC(F)(F)F)cc2)C1	O=C(NCc1ccc(OC(F)(F)F)cc1)C1c2ccccc2C(=O)N1C1CC(F)(F)C1
0	O=S(=O)(CC1CS1)c1ccc(Oc2ccccc2)cc1	O=S(=O)(CCN1CCC(Cc2ccccc2)C(O)C1)c1ccc(O)cc1	O=S(=O)(CCN1CCC(Cc2ccccc2)CC1)c1ccc(O)cc1	O=S(=O)(Nc1ccc2nc(Cc3ccc(Oc4ccccc4)cc3)[nH]c2c1)c1ccccc1
0	CNC(=O)c1ccc(N2C(=S)N(c3ccc(C#N)c(C(F)(F)F)c3)C(=O)C23CCC3)cc1F	CNC(=O)c1ccc(-c2ccc(N3C(=O)N(c4cc(OC)ncn4)C4(CCN(Cc5ncccc5C)CC4)C3=O)cc2)cc1	CNC(=O)c1ccc(Nc2ncc(F)c(-c3cnc(C)n3C(C)C)n2)cc1F	CC1(C)C(=O)N(c2ccc(C#N)c(C(F)(F)F)c2)C(=S)C1c1ccnc(S(N)(=O)=O)c1
0	CNC(=O)c1ccc(N2C(=S)N(c3cnc(C#N)c(C(F)(F)F)c3)C(=O)C23CCC3)cc1F	CNC(=O)c1ccc(Nc2nccc(-c3cnc(C)n3C(C)C)n2)cc1F	CNC(=O)c1ccc(Nc2ncc(F)c(-c3cnc(C)n3C(C)C)n2)cc1F	CC1(C)C(=O)N(c2ccc(C#N)c(C(F)(F)F)c2)C(=S)C1c1ccnc(S(N)(=O)=O)c1
0	CCCc1nc(C(C)(C)O)c(C(=O)O)n1Cc1ccc(-c2ccccc2-c2nn[nH]n2)cc1	CCCCc1nc(Cl)c(CO)n1Cc1ccc(-c2ccccc2-c2nnn[nH]2)cc1	CCCCc1nc(Cl)c(CO)n1Cc1ccc(-c2ccccc2-c2nn[n-]n2)cc1	CCCCC1=NC2(CCCC2)C(=O)N1Cc1ccc(-c2ccccc2-c2nn[nH]n2)cc1
0	CN(C)CCCNC(=O)c1ccc(-c2cc(O)c3ncccc3c2)cc1	CCN(CC)CCNC(=O)c1ccc(N)cc1	O=C(NCCCCN1CCN(c2ccccc2)CC1)c1ccc2ncccc2c1	CN(C)CCCNC(=O)c1ccc(Cn2c(Cc3c(Cl)cccc3Cl)nc3ccccc32)cc1
0	CS(=O)c1ccc(-c2nc(-c3ccc(F)cc3)c(-c3ccncc3)[nH]2)cc1	CC(=O)N1CCC(c2[nH]nc(-c3ccc(F)cc3)c2-c2ccncc2)CC1	CSc1nc(-c2ccc(F)cc2)c(-c2ccnc(Nc3ccccc3)c2)[nH]1	Cn1cc(-c2ccncc2)c(-c2ccc(F)cc2)n1
1	CN1[C@H]2CC[C@@H]1CC(OC(=O)c1cc(Cl)cc(Cl)c1)C2	CN1C2CCC1CC(Oc1cccc(C(N)=O)c1)C2	CN1[C@H]2CC[C@@H]1C[C@@H](Oc1cccc(C(N)=O)c1)C2	CN1C2CCC1CC(OC(=O)C(CO)c1ccccc1)C2
0	N#Cc1cc(NC(=O)Nc2nnc(-c3ccncc3)s2)ccc1-c1cn[nH]c1	CNC(=O)c1cc(Oc2ccc3nc(NC(=O)Nc4ccc(Cl)c(Cl)c4)sc3c2)ccn1	COc1ccncc1C(=O)NC(=O)Nc1ccc(-c2ccccc2)c(C(F)(F)F)c1	Cc1[nH]c(=O)c(C#N)cc1-c1ccncc1
0	COc1ccc2c(c1)CN(C)CC2c1ccc(Cl)c(Cl)c1	CN1CC=CCC(c2ccc(Cl)c(Cl)c2)C1	CN1CCCCC(c2ccc(Cl)c(Cl)c2)C1	CN1Cc2cc(N3CCOCC3)ccc2[C@@H](c2ccc3sccc3c2)C1
0	CN1C(C(=O)Nc2ccccn2)=C(O)c2sc(Cl)cc2S1(=O)=O	CNCC(O)(Cc1cc2c(=O)c(C(=O)NCc3ccc(Cl)cc3)cn(C)c2s1)c1ccccn1	CC(C)OC[C@H](Oc1ncnc2c1cnn2-c1ccccc1Cl)C(=O)Nc1ccccn1	Cc1ccnc(NC(=O)c2ccc(-c3ccc(Cl)cc3)o2)c1
0	CC(=O)NCC(=O)N1[C@H]2CC[C@@H]1c1cc(Nc3ncc(C(F)(F)F)c(NC4CCC4)n3)ccc12	CN=S(C)(=O)c1ccc(Nc2ncc(C(F)(F)F)c(N[C@@H]3CCC[C@H]3N(C)C)n2)cc1	C=S(=O)(NC)c1ccc(Nc2ncc(C(F)(F)F)c(N[C@@H]3CCC[C@H]3N(C)C)n2)cc1	CN(C)[C@@H]1CCC[C@H]1Nc1nc(Nc2ccc(S(C)(=O)=O)cc2)ncc1C(F)(F)F
0	CN1CCCN(C(=O)c2cccc(-c3ccc(C=C4C(=O)Nc5ccc(Cl)cc54)o3)c2)CC1	CN1CCN(CCCCN2C(=O)CN(/N=C/c3ccc(-c4ccc(Cl)cc4)o3)C2=O)CC1	CN1CCN(CCCCn2c(O)cn(N=Cc3ccc(-c4ccc(Cl)cc4)o3)c2=O)CC1	Cc1[nH]c(/C=C2\C(=O)Nc3ccc(F)cc32)c(C)c1NC(=O)CCN1CCN(C)CC1
0	CCCS(=O)(=O)Nc1ccc(F)c(C(=O)c2c[nH]c3ncc(-c4ccc(Cl)cc4)cc23)c1F	CNC(=O)c1nc(-c2ccc(Cl)c(S(=O)(=O)Nc3cccc(F)c3F)c2)cnc1N	CN1CCN(Cc2ccc(-c3cnc4[nH]cc(-c5ccc6[nH]ccc6c5)c4c3)cc2)CC1	CCCS(=O)(=O)Nc1ccccc1C(=O)N[C@@H](CC)c1ccccc1
0	O=C1CSC(=O)N1C(CCc1ccncc1)COc1ccc(-c2cccc([N+](=O)[O-])c2)cc1	CN(CCOc1ccc([N+](=O)[O-])cc1)CCc1ccccc1	O=[N+]([O-])c1ccc(CCNCCOc2ccc([N+](=O)[O-])cc2)cc1	O=[N+]([O-])c1ccc(CCN2CCN(CCc3ccc(-c4ncco4)cc3)CC2)cc1
0	O=C(Nc1cccc(Cl)c1)Nc1ncc(CCNc2ncnc3ccsc23)s1	O=C(Nc1cc2ncncc2cc1OCc1cccc(Cl)c1)Nc1cccc2ccccc12	COc1cc2c(Nc3ncc(CC(=O)Nc4cccc(F)c4)s3)ncnc2cc1OCCCN1CCC(CO)CC1	O=C(CCCCCCNc1ncnc2ccc(Cl)cc12)NO
0	CC(C)CCN1c2nc(Nc3cc(F)c(O)c(F)c3)ncc2N(C)C(=N)C1C	Cc1ncc(-c2nc(Nc3ccc(C(N)=O)c(F)c3)ncc2F)n1C(C)C	CNC(=O)c1ccc(Nc2ncc(F)c(-c3cnc(C)n3C(C)C)n2)cc1F	Cc1ncc(-c2nc(Nc3ccc(C(=O)N(C)C)c(F)c3)ncc2F)n1C(C)C
0	NC(=O)N1CCC(CC(=O)N2CCC([C@H]3c4ncc(Br)cc4CCc4cc(Cl)cc(Br)c43)CC2)CC1	O=C(CCc1ccccc1)N1CCC(CNc2ncccn2)CC1	COc1cc2c(Nc3ccc(Br)cc3F)ncnc2cc1OCC1CCN(C(=O)CN(C)C)CC1	O=C(NCC1CCN(Cc2ccc(Br)nc2)CC1)c1cc(Cl)cc(Cl)c1
0	Cc1ccc(S(=O)(=O)Nc2nc3ccccc3nc2Nc2ccc3nsnc3c2)cc1	COc1ccc(S(=O)(=O)Nc2c(C)cc(C)cc2C)cc1	Cc1cc(NS(=O)(=O)c2ccc(N)cc2)no1	O=S(=O)(Nc1ccc2nc(Cc3ccc(Oc4ccccc4)cc3)[nH]c2c1)c1ccccc1
0	O=C(O)c1ccc(Nc2ncc3c(n2)-c2ccc(Cl)cc2C(c2c(F)cccc2F)=NC3)cc1	CNC(=O)c1ccc(Nc2ncc(F)c(-c3cnc(C)n3C(C)C)n2)cc1	Cc1ncc(-c2nc(Nc3ccc(C(=O)N(C)C)cc3)ncc2F)n1C(C)C	Cc1ncc2n1-c1ccc(Cl)cc1C(c1ccccc1F)=NC2
0	CC(C)[C@H](C(=O)Nc1ccc(C(=O)NO)cc1)c1ccccc1	CCN(CC)CCNC(=O)c1ccc(NC(C)=O)cc1	C[C@@H](C(=O)Nc1ccc(C[C@@H]2CC[C@H]([C@H](O)c3ccccc3)N2)cc1)n1ncccc1=O	O=C(CCCCCCC(=O)Nc1ccccc1)NO
0	COC1=CC(c2cc3ccccc3[nH]2)=NC1=Cc1[nH]c(C)cc1C	COc1ccc2nc(Cc3ccc(Oc4ccccc4)cc3)[nH]c2c1	COc1cc(/C=C/c2nc3ccccc3[nH]2)ccc1-n1cnc(C)c1	COc1cc(C=Cc2nc3ccccc3[nH]2)ccc1-n1cnc(C)c1
0	O=c1cc(-c2ccccc2)oc2cc(O)cc(O)c12	O=c1c(O)c(-c2ccc(O)cc2O)oc2cc(O)cc(O)c12	COc1ccc(C(=O)Oc2cc(O)cc3oc(-c4ccc(OC)cc4)cc(=O)c23)cc1	COc1ccc(-c2cc(=O)c3c(O)cc(O)cc3o2)cc1
0	Cc1cnc(Nc2ccc(CN3CCOCC3)cc2)nc1Nc1cccc(S(=O)(=O)NC(C)(C)C)c1	N#Cc1cnc(Nc2cc(CN3CCOCC3)ccn2)s1	Cc1ccc(NC(=O)c2ccc(CN3CCN(C)CC3)cc2)cc1Nc1nccc(-c2cccnc2)n1	COc1cc(CN2CCOCC2)ccc1Nc1ncc(Cl)c(-c2cnc3ccccn23)n1
0	C#CC1(O)CCC2C3CCC4=CC(=O)CCC4(C)C3CCC21C	C[C@]12CC[C@@H]3[C@@H](C=CC4=CC(=O)CC[C@@]43C)[C@H]1CC[C@@]2(O)CCC(=O)O	C[C@]12CC[C@H]3[C@@H](C=CC4=CC(=O)CC[C@@]43C)[C@@H]1CC[C@]2(O)CCC(=O)O	CC12CCC(=O)C=C1C=CC1C2CCC2(C)C1CCC2(O)CCC(=O)O
0	CC(C)(C)OC(=O)Nc1ccc(-c2cc(C(=O)NCCCCCCC(=O)NO)no2)cc1	O=C(CCCCCCNc1ncnc2ccc(F)cc12)NO	Cc1ccc(Nc2nccc3ccc(NC(=O)CCCCCCC(=O)NO)cc23)cc1	O=C(CCCCCCC(=O)Nc1ccccc1)NO
0	COC(=O)C=CC(=O)OC	COC(=O)[C@@H]1[C@@H](O)C[C@@H]2CC[C@H]1N2C	COC(=O)C1=CCCN(C)C1	COc1cc(/C=C/C(=O)CC(=O)/C=C/c2ccc(O)c(OC)c2)ccc1O
0	COc1cccc2nc(-c3cccs3)nc(NN3C(=O)C=C(C)C3=O)c12	COc1ncc(-c2nc(NCc3ccccn3)c3c(-c4ccccc4)cccc3n2)cn1	COc1cccc2nc(C)n(-c3ccc(OC4CCN(C5CCC5)CC4)cc3)c(=O)c12	COc1cccc2nc(-c3ccc(OC4CCN(C5CCC5)CC4)cc3)n(C)c(=O)c12
0	CNC1CCC(N(Cc2cccc(-c3ccncc3)c2)C(=O)c2sc3ccccc3c2Cl)CC1	Cl.Cl.Cl.Cn1cnc(C(=O)N(Cc2cccc(Cl)c2)[C@H]2CC[C@@H](N)CC2)c1	Cn1cnc(C(=O)N(Cc2cccc(Cl)c2)C2CCC(N)CC2)c1	Cn1cnc(C(=O)N(Cc2cccc(Cl)c2)[C@H]2CC[C@@H](N)CC2)c1
0	Cn1cnc2c(F)c(Nc3ccc(Br)cc3Cl)c(C(=O)NOCCO)cc21	O=C(NOCCO)c1ncc2cncn2c1Nc1ccc(I)cc1F	O=C(NOCCO)c1ccc2cncn2c1Nc1ccc(I)cc1F	O=C(NOCCO)c1ccn2cncc2c1Nc1ccc(I)cc1F
0	Cn1cnc2c(F)c(Nc3ccc(Br)cc3F)c(C(=O)NOCCO)cc21	O=C(NOCCO)c1ncc2cncn2c1Nc1ccc(I)cc1F	O=C(NOCCO)c1ccc2cncn2c1Nc1ccc(I)cc1F	O=C(NOCCO)c1ccn2cncc2c1Nc1ccc(I)cc1F
0	CC(=O)SCC(Cc1ccccc1)C(=O)NCC(=O)OCc1ccccc1	Nc1ccccc1NC(=O)c1ccc(CNC(=O)OCc2ccccc2)cc1	C[C@H]1CN(C[C@H](Cc2ccccc2)C(=O)NCC(=O)O)CC[C@@]1(C)c1cccc(O)c1	COC[C@@H](NC(C)=O)C(=O)NCc1ccccc1
0	CCc1cncnc1N1CCN(Cc2nc3cc(C(F)(F)F)ccc3[nH]2)CC1	O=C(O)CN1CCC2(CC1)CCN(c1ccc(-c3nc4cc(C(F)(F)F)ccc4[nH]3)cn1)CC2	O=c1ccc2ncc(F)cc2n1CCN1CCN(c2nc3cc(C(F)(F)F)ccc3[nH]2)CC1	O=C(CN1CCCN(Cc2nc3ccccc3[nH]2)CC1)Nc1ccc(C(F)(F)F)cc1
0	OC[C@H](O)[C@@H](O)[C@H](O)[C@H](O)CO	O=C(N[C@H](CO)[C@H](O)c1ccc([N+](=O)[O-])cc1)C(Cl)Cl	OCC(c1ccccc1)N1CCOCC1	CCCCCCCCCCCCC/C=C/[C@@H](O)[C@H](CO)NC(C)=O
0	Cc1ccc(C(N)=O)cc1Nc1nccc(-c2cn(C(C)C)c3cnccc23)n1	CNC(=O)c1ccc(Nc2nccc(-c3cnc(C)n3C(C)C)n2)cc1	Cc1ccc(NC(=O)c2ccc(CN3CCN(C)CC3)cc2)cc1Nc1nccc(-c2cccnc2)n1	Cc1ncc(-c2ccnc(Nc3ccc(C(N)=O)cc3)n2)n1C(C)C
0	Cc1[nH]c(C=C2C(=O)Nc3ccccc32)c(C)c1CCC(=O)O	COc1ccc(C(=O)NC(=O)Nc2ccc3c(c2)NC(=O)/C3=C\c2[nH]c(C)c(C(=O)NCCN3CCCC3)c2C)c(F)c1	Cc1[nH]c(/C=C2\C(=O)Nc3ccc(F)cc32)c(C)c1NC(=O)[C@H]1CCCN1.Cl	Cc1[nH]c(/C=C2\C(=O)Nc3ccc(F)cc32)c(C)c1NC(=O)CCN1CCN(C)CC1
1	CN(C)C[C@@H]1CCn2cc(c3ccccc32)C2=C(C(=O)NC2=O)c2cn(c3ccccc23)CCO1	CN(C)CCCn1ccc2c(C3=C(c4c[nH]c5ccccc45)C(=O)NC3=O)cccc21	CN(C)CCCn1nc(C2=C(c3cn(-c4cccnc4)c4ccccc34)C(=O)NC2=O)c2ccccc21	CN(C)CCCn1nc(C2=C(c3cn(-c4cncc5ccccc45)c4ccccc34)C(=O)NC2=O)c2ccccc21
0	O=c1cc(-c2ccccc2)oc2cc(O)c(O)c(O)c12	COc1ccc(-c2cc(=O)c3ccccc3o2)cc1	COc1ccc(-c2cc(=O)c3c(OC)cc(OC)cc3o2)cc1	COc1ccc(-c2cc(=O)c3c(O)cc(O)cc3o2)cc1
0	CN(C)c1ccc2cc(C(=O)N[C@@H](CCCNC(=N)CCl)C(=O)NCc3ccccc3)ccc2c1	O=C(NCc1cccc(C(=O)NCc2ccccc2)c1)c1ccc(O)cc1	CN(C)c1ccc(C(=O)N(CCCCCC(=O)NO)CC(=O)NCc2ccccc2)cc1	COC[C@@H](NC(C)=O)C(=O)NCc1ccccc1
0	CCN(CC)CCCCNc1ncc2c(n1)N(C)C(=O)N(c1c(Cl)c(OC)cc(OC)c1Cl)C2	CCN(CC)CCNC(=O)c1cc(Br)c(N)cc1OC	CCN(CC)CCN1CCN(c2cccc(Cl)c2)C1=O	CCN(CC)CCNC(=O)c1cc(Cl)c(N)cc1OC
0	Cc1csc(NC(=O)c2sc3nc4c(c(C(F)(F)F)c3c2N)CCC4)n1	COc1ccc(Oc2cc(C)c(-c3csc(NC(=O)c4ccnc(F)c4)n3)c(C)c2)cc1	COc1ccc(Oc2cc(C)c(-c3csc(NC(=O)c4ccncc4)n3)c(C)c2)cc1	Cc1nnc2sc(C(=O)NCc3ccc(-c4cccnc4F)cc3)c(N)c2c1C
0	Cc1cccc(-c2n[nH]cc2-c2ccc3ncccc3n2)n1	c1ccc(Nc2nc3c(s2)CCCc2n[nH]cc2-3)nc1	c1ccc(Nc2nc3c(s2)CCc2n[nH]cc2-3)nc1	CN1CCC(Nc2nccc(-c3c[nH]nc3-c3ccc(Cl)cc3)n2)CC1
0	Cc1ccccc1-n1c(Cn2cnc3c(N)ncnc32)nc2cccc(C)c2c1=O	CCCCCCC(C(C)O)n1cnc2c(N)ncnc21	Cc1cccc2nc(C)n(-c3ccc(OC4CCN(C5CCC5)CC4)cc3)c(=O)c12	Cc1cccc2nc(C)n(-c3ccc(OCCCN4CCCC4)cc3)c(=O)c12
0	Cc1ccccc1-n1c(Cn2ncc3c(N)ncnc32)nc2cccc(C)c2c1=O	CCc1nc2ccccc2c(=O)n1-c1ccc(OCCCN2CCCC2)cc1	Cc1cccc2nc(C)n(-c3ccc(OC4CCN(C5CCC5)CC4)cc3)c(=O)c12	Cc1cccc2nc(C)n(-c3ccc(OCCCN4CCCC4)cc3)c(=O)c12
0	CCc1c(O)cc(O)c(C(=O)c2ccc(OCCN3CCOCC3)c(OC)c2)c1CC(=O)N(CCOC)CCOC	O=C(NCCN1CCOCC1)c1ccc(Cl)cc1	COc1cc(C(C)=O)ccc1OCCCN1CCC(c2noc3ccccc23)CC1	COc1cccc(C(=O)Nc2ccc(OCCN3CCOCC3)c(-c3ccnn3C)c2)c1
